# Supplementary material for: Structural basis for IL-33 recognition and its antagonism by the helminth effector protein HpARI2
Source: Nat Commun. 2024 Jun 19;15:5226. doi: 10.1038/s41467-024-49550-0 (PMC11189471; doi:10.1038/s41467-024-49550-0)
Supplement: Supplementary file 4 — Source Data [file 41467_2024_49550_MOESM4_ESM.xlsx]

## Sheet: Figure 1b
						HpARI2 vs mIL33																			HpARI2_CCP12 vs mIL33																				HpARI2_CCP23 vs mIL33
Time (s)	40 nM	Fitted cycle	20nM	Fitted Cycle	10 nM	Fitted Cycle	5 nM	Fitted Cycle	2.5 nM	Fitted Cycle	1.25 nM	Fitted Cycle	0.625 nM	Fitted Cycle			Time (s)	1000 nM	Fitted Cycle	500 nM	Fitted Cycle	250 nM	Fitted Cycle	125 nM	Fitted Cycle	61.25 nM	Fitted Cycle	31.125 nM	Fitted Cycle	15.56 nM	Fitted Cycle				Time (s)	200 nM	Fitted Cycle	125 nM	Fitted Cycle	61.25	Fitted Cycle	31.62 nM	Fitted Cycle	15.72 nM	Fitted Cycle	7.12 nM	Fitted Cycle:	3.56 nM	Fitted Cycle
-59.5372	-0.0975741	0	0.0987775	0	0.0350493	0	0.108847	0	0.154623	0	0.0429991	0	-0.0304588	0			-59.3372	-0.134803	0	-0.144038	0	-0.195136	0	0.141116	0	0.07655	0	-0.00563	0	0.22062	0				-60.5372	0.0990961	0	0.0504642	0	0.0535398	0	0.315235	0	0.137012	0	0.13982	0	0.0951898	0
-58.5372	-0.104299	0	0.0961004	0	0.0369301	0	0.128413	0	0.16476	0	0.0529518	0	-0.0666472	0			-58.3372	-0.133599	0	-0.160111	0	-0.194207	0	0.110142	0	0.101078	0	-0.0434077	0	0.210716	0				-59.5372	0.0992177	0	0.0558354	0	0.0340084	0	0.27837	0	0.125782	0	0.126392	0	0.085912	0
-57.5372	-0.113753	0	0.0891513	0	0.0204132	0	0.129792	0	0.166413	0	0.0445983	0	-0.0676967	0			-57.3372	-0.158743	0	-0.187008	0	-0.208624	0	0.0919849	0	0.0968407	0	-0.0646008	0	0.192667	0				-58.5372	0.0866692	0	0.0504153	0	0.0296628	0	0.237305	0	0.115601	0	0.108155	0	0.0758049	0
-56.5372	-0.115944	0	0.0938948	0	0.00807	0	0.130257	0	0.160149	0	0.0251703	0	-0.0876988	0			-56.3372	-0.205732	0	-0.227963	0	-0.221632	0	0.0634865	0	0.094189	0	-0.0637108	0	0.171313	0				-57.5372	0.0810788	0	0.0322999	0	0.00713	0	0.174756	0	0.0934571	0	0.0800294	0	0.0648434	0
-55.5372	-0.111647	0	0.083833	0	0.00626	0	0.11371	0	0.131791	0	0.0206804	0	-0.089738	0			-55.3372	-0.2319	0	-0.237756	0	-0.20741	0	0.0610604	0	0.0841845	0	-0.0574393	0	0.159183	0				-56.5372	0.0740221	0	0.010584	0	-0.00411	0	0.119898	0	0.0766851	0	0.0983526	0	0.0706651	0
-54.5372	-0.122289	0	0.0712143	0	0.0128723	0	0.0737406	0	0.111445	0	0.0192047	0	-0.0809206	0			-54.3372	-0.264266	0	-0.233405	0	-0.209121	0	0.0875229	0	0.0509629	0	-0.0491806	0	0.154786	0				-55.5372	0.0650626	0	0.0153201	0	-0.0104373	0	0.102417	0	0.0751956	0	0.104065	0	0.0654899	0
-53.5372	-0.137801	0	0.0659317	0	0.00863	0	0.0666823	0	0.0962081	0	0.0135612	0	-0.0754473	0			-53.3372	-0.246871	0	-0.211283	0	-0.190382	0	0.126824	0	0.049409	0	-0.0364908	0	0.135805	0				-54.5372	0.0640618	0	-0.00178	0	-0.00957	0	0.086719	0	0.0730471	0	0.124683	0	0.0458733	0
-52.5372	-0.163111	0	0.0576818	0	0.00977	0	0.0511374	0	0.0738425	0	-0.000745	0	-0.0702889	0			-52.3372	-0.226484	0	-0.191316	0	-0.176755	0	0.134664	0	0.0510385	0	-0.0144902	0	0.136385	0				-53.5372	0.0551744	0	0.0100102	0	-0.0146489	0	0.068604	0	0.0784917	0	0.128663	0	0.0617661	0
-51.5372	-0.162419	0	0.0432682	0	0.00485	0	0.0518298	0	0.0547442	0	-0.00159	0	-0.0771371	0			-51.3372	-0.194351	0	-0.175504	0	-0.162887	0	0.148202	0	0.0441719	0	0.0028	0	0.141816	0				-52.5372	0.057006	0	-0.000183	0	0.0097	0	0.0714114	0	0.0734866	0	0.128235	0	0.0382682	0
-50.5372	-0.173843	0	0.0425757	0	0.00331	0	0.0403907	0	0.0588233	0	0.00763	0	-0.0672863	0			-50.3372	-0.143436	0	-0.150614	0	-0.141529	0	0.150696	0	0.0381964	0	0.0123142	0	0.153408	0				-51.5372	0.0605947	0	0.0152225	0	0.00236	0	0.0739993	0	0.0676517	0	0.124109	0	0.0248891	0
-49.5372	-0.175195	0	0.0381628	0	-0.000523	0	0.048804	0	0.0685794	0	-0.00188	0	-0.0789462	0			-49.3372	-0.118299	0	-0.134823	0	-0.135939	0	0.160654	0	0.0322087	0	0.0250188	0	0.175859	0				-50.5372	0.0616452	0	0.0207521	0	0.00391	0	0.0803224	0	0.0628663	0	0.109497	0	0.00586	0
-48.5372	-0.171962	0	0.0157553	0	-0.015987	0	0.0533798	0	0.0731552	0	-0.00999	0	-0.112467	0			-48.3372	-0.0781744	0	-0.137012	0	-0.138508	0	0.137845	0	0.0386176	0	0.0441256	0	0.205609	0				-49.5372	0.0403065	0	0.0151493	0	-0.018079	0	0.0647709	0	0.0453617	0	0.0954716	0	0.00558	0
-47.5372	-0.147184	0	0.00392	0	-0.0400017	0	0.0387293	0	0.0784022	0	-0.0155419	0	-0.102479	0			-47.3372	-0.0782819	0	-0.147562	0	-0.142888	0	0.120795	0	0.0413471	0	0.0345216	0	0.222621	0				-48.5372	0.0503895	0	0.01543	0	-0.027515	0	0.0748783	0	0.0457035	0	0.0748783	0	0.0240223	0
-46.5372	-0.155555	0	-0.0131071	0	-0.0526077	0	0.010934	0	0.0686885	0	-0.0351516	0	-0.111879	0			-46.3372	-0.0926762	0	-0.179219	0	-0.164042	0	0.107646	0	0.0215056	0	0.0211139	0	0.201208	0				-47.5372	0.0490234	0	0.00382	0	-0.0279908	0	0.0707764	0	0.0500244	0	0.0616822	0	-0.0212281	0
-45.5372	-0.144283	0	-0.0130173	0	-0.0593169	0	0.00623	0	0.044911	0	-0.0500395	0	-0.132918	0			-45.3372	-0.0897216	0	-0.198158	0	-0.191437	0	0.112194	0	0.037626	0	0.0256618	0	0.20311	0				-46.5372	0.029418	0	-0.00989	0	-0.0568851	0	0.0360111	0	0.0465091	0	0.0329593	0	-0.0180674	0
-44.5372	-0.13639	0	-0.015612	0	-0.0645852	0	-2.21e-05	0	0.0191582	0	-0.0482125	0	-0.156267	0			-44.3372	-0.099453	0	-0.227965	0	-0.19276	0	0.122251	0	0.0398649	0	0.0276468	0	0.195042	0				-45.5372	0.0303452	0	-0.0110102	0	-0.0564947	0	0.0528325	0	0.0566167	0	0.0386724	0	0.00178	0
-43.5372	-0.0944123	0	0.0156027	0	-0.0614829	0	0.00337	0	0.0198302	0	-0.0269065	0	-0.155141	0			-43.3372	-0.111156	0	-0.248392	0	-0.205791	0	0.119809	0	0.0283037	0	0.0156986	0	0.17217	0				-44.5372	0.0378651	0	0.00331	0	-0.0297977	0	0.0620853	0	0.0839359	0	0.0412723	0	0.0108265	0
-42.5372	-0.0987792	0	0.0490053	0	-0.0668485	0	0.00741	0	0.0353456	0	-0.00165	0	-0.151323	0			-42.3372	-0.108725	0	-0.265496	0	-0.240988	0	0.0958513	0	0.0228641	0	0.00825	0	0.145746	0				-43.5372	0.0453606	0	0.00925	0	-0.029761	0	0.0812747	0	0.0846927	0	0.0542971	0	0.00508	0
-41.5372	-0.0887689	0	0.0601071	0	-0.0730631	0	0.0285407	0	0.042594	0	0.0298727	0	-0.168316	0			-41.3372	-0.103317	0	-0.253098	0	-0.246323	0	0.0811551	0	0.0165933	0	0.0164425	0	0.140061	0				-42.5372	0.043969	0	0.00953	0	-0.0216189	0	0.0816165	0	0.0766116	0	0.0572634	0	0.00533	0
-40.5372	-0.0747215	0	0.071924	0	-0.0696598	0	0.0311135	0	0.049302	0	0.0574307	0	-0.174585	0			-40.3372	-0.0908909	0	-0.25315	0	-0.226892	0	0.0551729	0	-0.0188255	0	0.0102663	0	0.132956	0				-41.5372	0.049291	0	0.0157352	0	-0.00829	0	0.0845218	0	0.0580326	0	0.0536991	0	0.012853	0
-39.5372	-0.0699814	0	0.0825133	0	-0.0777259	0	0.0160629	0	0.0695602	0	0.0679039	0	-0.165675	0			-39.3372	-0.0775105	0	-0.22861	0	-0.212444	0	0.0205387	0	-0.058531	0	-0.0178829	0	0.118382	0				-40.5372	0.0445305	0	0.0281252	0	-0.0223879	0	0.0924563	0	0.043384	0	0.0465578	0	0.0203606	0
-38.5372	-0.0610404	0	0.0842891	0	-0.0939784	0	0.0138955	0	0.0912881	0	0.0701146	0	-0.145304	0			-38.3372	-0.0796162	0	-0.201173	0	-0.21455	0	-0.0255361	0	-0.084553	0	-0.0515218	0	0.114582	0				-39.5372	0.0354484	0	0.0473269	0	-0.031824	0	0.0812014	0	0.0240725	0	0.0475711	0	0.0229362	0
-37.5372	-0.0595834	0	0.0595412	0	-0.106208	0	0.0173209	0	0.115832	0	0.0683683	0	-0.114475	0			-37.3372	-0.0738292	0	-0.172267	0	-0.220634	0	-0.0384346	0	-0.0977513	0	-0.0627266	0	0.0925069	0				-38.5372	0.0385975	0	0.0525028	0	-0.0278446	0	0.0661137	0	0.00764	0	0.0634891	0	0.0321888	0
-36.5372	-0.0490727	0	0.0521138	0	-0.106645	0	0.018066	0	0.155639	0	0.0595084	0	-0.0835096	0			-36.3372	-0.0950416	0	-0.147712	0	-0.200785	0	-0.0171921	0	-0.105856	0	-0.0594132	0	0.0688683	0				-37.5372	0.0465566	0	0.0600223	0	-0.0116825	0	0.0564212	0	0.0259036	0	0.0719852	0	0.0410024	0
-35.5372	-0.0366367	0	0.0441526	0	-0.0956832	0	0.0161129	0	0.193008	0	0.0677842	0	-0.0442998	0			-35.3372	-0.0925455	0	-0.128302	0	-0.205979	0	-0.00319	0	-0.117005	0	-0.0582175	0	0.0297384	0				-36.5372	0.067992	0	0.0715947	0	0.008	0	0.053101	0	0.0250248	0	0.0737919	0	0.0527942	0
-34.5372	-0.0192196	0	0.048379	0	-0.0939845	0	0.00555	0	0.192313	0	0.0792638	0	-0.0145522	0			-34.3372	-0.0924975	0	-0.0949926	0	-0.224745	0	0.0189343	0	-0.087252	0	-0.0629749	0	0.0213636	0				-35.5372	0.0834222	0	0.0671633	0	0.0359861	0	0.0608156	0	0.033594	0	0.0663088	0	0.0427728	0
-33.5372	-0.0190822	0	0.0736362	0	-0.0748173	0	0.0057	0	0.195395	0	0.0997585	0	-0.00397	0			-33.3372	-0.10857	0	-0.101331	0	-0.243503	0	0.0297256	0	-0.0750284	0	-0.0619493	0	0.0221369	0				-34.5372	0.0830803	0	0.0567386	0	0.0366452	0	0.0416018	0	0.0409915	0	0.0654055	0	0.0246086	0
-32.5372	-0.032343	0	0.0879229	0	-0.0601251	0	-0.00756	0	0.190557	0	0.107722	0	-0.00781	0			-32.3372	-0.102719	0	-0.131412	0	-0.254513	0	0.0294566	0	-0.0822515	0	-0.0746542	0	0.0195649	0				-33.5372	0.0951171	0	0.0329712	0	0.050647	0	0.04646	0	0.0384033	0	0.0715454	0	-0.0015	0
-31.5372	-0.0650185	0	0.106552	0	-0.0559513	0	-0.022065	0	0.15628	0	0.112155	0	-0.00145	0			-31.3372	-0.108108	0	-0.158935	0	-0.26123	0	0.0255974	0	-0.0783758	0	-0.0899727	0	0.0356601	0				-32.5372	0.0858391	0	0.0278445	0	0.0311155	0	0.032178	0	0.0238772	0	0.0677615	0	-0.0143196	0
-30.5372	-0.0747152	0	0.105476	0	-0.02549	0	-0.0317312	0	0.138084	0	0.124428	0	-0.000938	0			-30.3372	-0.0975465	0	-0.191028	0	-0.266187	0	0.000754	0	-0.0808777	0	-0.116067	0	0.0489073	0				-31.5372	0.0853753	0	0.0365236	0	0.0308592	0	0.0237063	0	0.0224856	0	0.0653322	0	-0.00606	0
-29.5372	-0.079815	0	0.124012	0	-0.0173663	0	-0.017315	0	0.125614	0	0.131208	0	0.013774	0			-29.3372	-0.10773	0	-0.20915	0	-0.260227	0	-0.0159359	0	-0.0880066	0	-0.129812	0	0.0710874	0				-30.5372	0.0797114	0	0.0410768	0	0.00641	0	0.0177003	0	0.0295412	0	0.0712282	0	-0.0142217	0
-28.5372	-0.0906619	0	0.114825	0	0.0116645	0	0.00248	0	0.116385	0	0.129981	0	0.0333616	0			-28.3372	-0.116563	0	-0.219427	0	-0.239762	0	-0.00464	0	-0.0892032	0	-0.110097	0	0.0733634	0				-29.5372	0.0514401	0	0.0310914	0	-0.0115602	0	-0.00803	0	0.0149171	0	0.0797975	0	-0.0246707	0
-27.5372	-0.0746819	0	0.0821233	0	0.00101	0	0.0188087	0	0.103144	0	0.10282	0	0.0410303	0			-27.3372	-0.128299	0	-0.199437	0	-0.202335	0	-0.00432	0	-0.0886277	0	-0.0996575	0	0.0744136	0				-28.5372	0.033471	0	0.0260745	0	-0.0290042	0	-0.00835	0	0.00288	0	0.0926028	0	-0.0246345	0
-26.5372	-0.0300784	0	0.0643552	0	-0.00286	0	0.0343748	0	0.0894132	0	0.0848213	0	0.0565	0			-26.3372	-0.116345	0	-0.17753	0	-0.169598	0	-0.00142	0	-0.0953816	0	-0.0857439	0	0.069782	0				-27.5372	0.0191395	0	0.0427738	0	-0.0359378	0	0.00457	0	0.00469	0	0.102222	0	-0.00759	0
-25.5372	0.0110475	0	0.0845662	0	0.0156442	0	0.0287477	0	0.0976107	0	0.0815774	0	0.0637351	0			-25.3372	-0.102641	0	-0.150348	0	-0.137949	0	0.0315053	0	-0.0719056	0	-0.0517467	0	0.0986534	0				-26.5372	0.00886	0	0.0414796	0	-0.0330568	0	0.00083	0	0.0292726	0	0.0911623	0	-0.00237	0
-24.5372	0.0822327	0	0.149657	0	0.0458065	0	0.0507385	0	0.122379	0	0.103653	0	0.101482	0			-24.3372	-0.0588124	0	-0.108141	0	-0.0739796	0	0.0392256	0	-0.0299823	0	-0.0510912	0	0.0731151	0				-25.5372	0.0120111	0	0.0201052	0	-0.0308474	0	-0.00742	0	0.0323733	0	0.0963992	0	0.0056	0
-23.5372	0.146187	0	0.140317	0	0.0484518	0	0.0430679	0	0.135826	0	0.113668	0	0.0749349	0			-23.3372	-0.0267432	0	-0.0786149	0	-0.0742896	0	0.045803	0	-0.0383023	0	-0.0542947	0	0.0436456	0				-24.5372	0.00337	0	0.0161501	0	-0.03324	0	0.00168	0	0.0428225	0	0.104895	0	0.00648	0
-22.5372	0.109407	0	0.105658	0	0.0176007	0	0.0484937	0	0.128465	0	0.0925671	0	0.0427677	0			-22.3372	-0.052019	0	-0.0677808	0	-0.114687	0	0.0371325	0	-0.0327365	0	-0.0525892	0	0.0275251	0				-23.5372	0.0198228	0	0.0375615	0	-0.00875	0	0.00759	0	0.0460454	0	0.126307	0	0.0329454	0
-21.5372	0.0202903	0	0.0534459	0	-0.0381835	0	0.0115013	0	0.0770225	0	0.0185945	0	-0.0142367	0			-21.3372	-0.107392	0	-0.0661846	0	-0.163239	0	0.0189564	0	-0.0512634	0	-0.0468242	0	0.0267332	0				-22.5372	0.0321037	0	0.0465701	0	-0.00336	0	0.0216067	0	0.0627444	0	0.126892	0	0.0442497	0
-20.5372	-0.0282884	0	0.0273228	0	-0.10011	0	0.0210432	0	0.051927	0	-0.0329565	0	-0.00403	0			-20.3372	-0.155089	0	-0.0707295	0	-0.181364	0	-0.00255	0	-0.0602415	0	-0.0393694	0	0.0392473	0				-21.5372	0.0348382	0	0.0363406	0	-0.00155	0	0.0251711	0	0.0548342	0	0.117273	0	0.0433221	0
-19.5372	-0.0197241	0	-0.0152453	0	-0.137713	0	-0.0104468	0	-0.000452	0	-0.0698267	0	-0.027453	0			-19.3372	-0.160999	0	-0.0609155	0	-0.176181	0	-0.0348319	0	-0.0479983	0	-0.0351981	0	0.0315976	0				-20.5372	0.0342276	0	0.0377444	0	-0.0107669	0	0.0302981	0	0.0364017	0	0.128443	0	0.0387442	0
-18.5372	-0.0387849	0	-0.070602	0	-0.157383	0	-0.0470857	0	-0.0403718	0	-0.0777775	0	-0.0381854	0			-18.3372	-0.19152	0	-0.0774544	0	-0.14202	0	-0.0406217	0	-0.0450347	0	-0.0223112	0	0.0250024	0				-19.5372	0.0191641	0	0.0353397	0	-0.00568	0	0.0347904	0	0.0100101	0	0.116272	0	0.0321646	0
-17.5372	-0.0395217	0	-0.0639279	0	-0.152314	0	-0.0154586	0	-0.0552383	0	-0.0545202	0	-0.00869	0			-17.3372	-0.151377	0	-0.0586167	0	-0.0922185	0	0.030423	0	-0.0386495	0	0.0144318	0	0.0582941	0				-18.5372	0.0102047	0	0.030005	0	-0.0135255	0	0.0383058	0	0.000952	0	0.0894533	0	0.0158199	0
-16.5372	-0.00552	0	0.112032	0	-0.0990507	0	0.0589167	0	-0.0117467	0	0.0481814	0	0.0647174	0			-16.3372	-0.0399834	0	0.0333767	0	0.0308937	0	0.176871	0	0.0495129	0	0.0880193	0	0.152491	0				-17.5372	-0.0112315	0	0.00586	0	-0.0256351	0	0.0235599	0	-0.00561	0	0.0821536	0	0.0118398	0
-15.5372	0.146691	0	0.203781	0	0.08627	0	0.196862	0	0.110437	0	0.181988	0	0.0123003	0			-15.3372	0.0549336	0	0.186803	0	0.130098	0	0.164829	0	0.0793864	0	0.00139	0	0.00386	0				-16.5372	-0.0173348	0	0.00842	0	-0.0113528	0	0.0201419	0	-0.00769	0	0.0678714	0	0.0147697	0
-14.5372	0.208744	0	0.0623487	0	0.074586	0	0.101307	0	0.0970348	0	0.0878916	0	-0.0888082	0			-14.3372	0.0707906	0	0.10262	0	0.00593	0	0.00559	0	-0.0428541	0	-0.0899567	0	-0.105876	0				-15.5372	-0.0205333	0	0.0131107	0	-0.0053	0	0.0156742	0	-0.0219235	0	0.0826908	0	0.0105946	0
-13.5372	0.0921007	0	-0.0333538	0	-0.0159196	0	0.0358415	0	0.0455919	0	-0.00417	0	-0.0646332	0			-13.3372	0.010769	0	-0.0128247	0	-0.0636176	0	-0.0501548	0	-0.0660921	0	-0.0713798	0	-0.0653113	0				-14.5372	-0.00676	0	-0.00112	0	0.00894	0	0.0207278	0	-0.00649	0	0.0683352	0	0.00447	0
-12.5372	0.0140192	0	-0.0693586	0	-0.0494562	0	0.00666	0	-0.000507	0	-0.0428339	0	-0.0445594	0			-12.3372	-0.00807	0	-0.0034	0	-0.0867486	0	-0.0607263	0	-0.0457911	0	-0.0295679	0	-0.0101648	0				-13.5372	-0.00901	0	-0.0174437	0	0.0171996	0	0.0204591	0	-0.00713	0	0.0433473	0	-0.00407	0
-11.5372	-0.00718	0	-0.0641353	0	-0.045401	0	0.0193294	0	-0.00632	0	-0.0238861	0	-0.0263818	0			-11.3372	-0.0151935	0	0.0190605	0	-0.0522266	0	-0.0529263	0	-0.016538	0	0.000449	0	0.00515	0				-12.5372	-0.00415	0	-0.00305	0	0.0101316	0	0.00378	0	-0.012573	0	0.0209963	0	-0.0119636	0
-10.5372	-0.0157798	0	-0.0379349	0	-0.0419816	0	0.00801	0	-0.0149253	0	-0.00802	0	-0.00924	0			-10.3372	-0.0165373	0	0.0467828	0	-0.0428129	0	-0.0350283	0	0.0180798	0	-0.000467	0	-0.0150877	0				-11.5372	0.00967	0	0.00673	0	0.013171	0	0.00557	0	-0.0118893	0	0.00697	0	-0.0059	0
-9.53717	-0.0172887	0	-0.00827	0	-0.0251649	0	-0.00334	0	-0.0137487	0	0.0131652	0	0.0101662	0			-9.33716	-0.0160932	0	0.0532748	0	-0.0282392	0	-0.0327481	0	0.0214084	0	0.0314609	0	-0.0229902	0				-10.5372	0.0253655	0	-0.00331	0	0.0201536	0	0.00383	0	-0.0052	0	-0.0182004	0	0.00297	0
-8.53717	-0.0187993	0	0.00665	0	0.00432	0	-0.00708	0	-0.00684	0	0.0301115	0	0.0107062	0			-8.33716	-0.0319217	0	0.0445048	0	0.00101	0	-0.0226413	0	0.0328453	0	0.0232876	0	-0.00349	0				-9.53717	0.0202144	0	-0.0093	0	0.0174803	0	0.000586	0	0.00132	0	-0.0465331	0	0.00544	0
-7.53717	-0.0100625	0	-0.000496	0	0.0340845	0	0.000313	0	0.011666	0	0.0289728	0	0.0152794	0			-7.33716	-0.0452631	0	0.0125824	0	0.000452	0	-0.00837	0	0.0517749	0	0.0298338	0	0.00437	0				-8.53717	0.0166494	0	0.00411	0	0.00101	0	-0.00413	0	-0.00535	0	-0.0444699	0	0.00402	0
-6.53717	-0.024902	0	-0.015292	0	0.0572273	0	-0.00342	0	0.0136722	0	0.0157387	0	0.00994	0			-6.33716	-0.0656022	0	0.0120599	0	0.00772	0	0.00083	0	0.056636	0	0.00939	0	0.0220138	0				-7.53717	0.0191646	0	0.00201	0	0.00482	0	-0.00867	0	0.0184328	0	-0.0582884	0	0.00726	0
-5.53717	-0.0417582	0	-0.0774213	0	0.0635819	0	-0.0101725	0	0.00927	0	0.0126786	0	-0.0109469	0			-5.33716	-0.0772545	0	-0.0145443	0	-0.0110161	0	0.00103	0	0.0777315	0	0.00521	0	0.0480964	0				-6.53717	0.0021	0	-0.0161009	0	-0.00233	0	0.000928	0	0.0211915	0	-0.0576048	0	-0.0105351	0
-4.53717	-0.0676082	0	-0.130266	0	0.0403082	0	-0.0357478	0	-0.0233119	0	-0.013357	0	-0.0756582	0			-4.33716	-0.0836069	0	-0.0427657	0	-0.0167581	0	0.00583	0	0.0900286	0	0.00914	0	0.0942191	0				-5.53717	0.00171	0	-0.0364989	0	-0.0109864	0	-0.00623	0	0.0140382	0	-0.0584716	0	-0.0214847	0
-3.53717	-0.0324304	0	0.0441322	0	0.0388411	0	0.0108893	0	-0.0340326	0	-0.0126726	0	-0.0325284	0			-3.33716	-0.00144	0	-0.0452017	0	0.0397918	0	0.0706631	0	0.145213	0	0.123764	0	0.119382	0				-4.53717	9.72e-05	0	-0.055493	0	-0.022632	0	0.00139	0	0.0314211	0	-0.0663573	0	-0.041895	0
-2.53717	0.000297	0	-0.321703	0	-0.00636	0	-0.0619435	0	-0.10981	0	-0.0123061	0	-0.05769	0			-2.33716	-0.0892769	0	-0.022763	0	0.0499596	0	-0.0228803	0	0.0823915	0	-0.0836408	0	-0.110197	0				-3.53717	0.031613	0	-0.0432729	0	-0.00751	0	0.0303966	0	0.0194103	0	-0.0736684	0	-0.0834383	0
-1.53717	-0.0425918	0	0.0228636	0	0.0197758	0	-0.0416457	0	0.0599473	0	0.031525	0	0.00688	0			-1.33716	0.227493	0	0.210425	0	0.290542	0	0.285792	0	0.185753	0	0.244685	0	0.231979	0				-2.53717	0.0217464	0	-0.0721902	0	-0.0542746	0	0.000564	0	-0.00847	0	-0.120774	0	-0.0615056	0
-0.53717	-1.18561	0	-1.83768	0	-0.557241	0	-3.25649	0	-2.52976	0	-0.573232	0	-2.01985	0			-0.337158	-0.257951	0	-0.918526	0	-0.991227	0	-1.38722	0	-0.0898507	0	-2.04165	0	-1.64197	0				-1.53717	-0.0890024	0	0.0584964	0	-0.130396	0	-0.114904	0	-0.0653439	0	0.10293	0	0.203295	0
0.46283	1.27903	1.09581	1.74915	2.49983	-1.51266	2.33331	0.257772	1.18202	0.398214	0.271888	-2.19933	-0.0927464	0.213371	-0.146586			0.662842	1.23363	5.04443	0.161077	5.24849	0.319922	4.0909	0.526835	2.22219	-0.598959	0.882767	0.306971	0.274251	0.318655	-0.0250779				-0.53717	0.0774486	0	-1.48201	0	-0.00969	0	0.389874	0	0.447491	0	-2.25679	0	-2.11426	0
1.46283	4.03053	3.89753	2.60241	3.89361	0.692314	3.0205	-0.00821	1.52272	0.0134243	0.456402	-0.317116	0.00216	-0.260348	-0.107487			1.66284	2.5761	5.65455	0.845586	5.55102	0.450659	4.25936	0.39984	2.32323	0.0947098	0.941892	-0.0893874	0.306807	-0.173228	-0.00793				0.46283	4.17248	5.92951	5.13625	8.39739	-0.699241	11.0121	-2.54069	12.3098	-1.97624	9.11327	0.0216286	5.44251	0.0668282	2.70678
2.46283	6.95669	6.63721	4.15975	5.27184	1.27486	3.70383	0.435942	1.86246	0.14334	0.64065	-0.373451	0.0969907	-0.275507	-0.0684031			2.66284	3.86476	6.25925	1.67503	5.85214	0.867998	4.42739	0.621283	2.42414	0.31261	1.00096	-0.0505918	0.339343	-0.193876	0.00921				1.46283	20.5339	13.9374	13.4444	12.4747	5.03352	13.1475	2.24724	13.4819	0.988941	9.78128	0.678516	5.82434	0.368749	2.91139
3.46283	9.87787	9.31623	5.65062	6.6347	2.06522	4.38333	0.788865	2.20124	0.314286	0.824634	-0.242855	0.191754	-0.263901	-0.0293348			3.66284	5.00239	6.85858	2.30722	6.15186	1.23477	4.59501	0.759712	2.5249	0.410066	1.05998	-0.00896	0.371858	-0.192812	0.0263442				2.46283	33.7936	21.6	21.0612	16.4562	9.46065	15.254	4.62981	14.644	2.26836	10.4453	1.5053	6.20435	0.905863	3.11516
4.46283	12.5988	11.9359	7.11271	7.98236	2.84729	5.05901	1.13627	2.53906	0.517359	1.00835	-0.115581	0.286447	-0.26811	0.00972			4.66284	6.0992	7.45258	2.92789	6.45019	1.6065	4.76221	0.926453	2.62551	0.492772	1.11895	0.00705	0.404353	-0.151073	0.0434676				3.46283	44.5501	28.9321	27.884	20.3442	13.562	17.3319	7.04729	15.7962	3.56609	11.1053	2.17308	6.58256	1.27042	3.3181
5.46283	15.3675	14.4976	8.58468	9.31498	3.64481	5.7309	1.5258	2.87592	0.735545	1.19181	-0.00753	0.38107	-0.251325	0.048756			5.66284	7.09511	8.04129	3.5031	6.74714	1.90694	4.92899	1.11166	2.72598	0.566863	1.17786	0.043823	0.436826	-0.124193	0.0605824				4.46283	53.493	35.948	33.9861	24.1407	17.404	19.3817	9.24817	16.9386	4.74902	11.7613	2.84308	6.95898	1.62128	3.52022
6.46283	18.0387	17.0026	10.0412	10.6327	4.35809	6.39902	1.94565	3.21183	0.940383	1.375	0.0900237	0.475623	-0.196529	0.0877784			6.66284	8.30662	8.62477	4.04393	7.04271	2.23822	5.09535	1.28405	2.8263	0.635932	1.23671	0.0954519	0.469279	-0.106477	0.0776886				5.46283	61.0859	42.6614	39.5403	27.848	21.0752	21.4038	11.3667	18.0713	5.9022	12.4134	3.4423	7.33361	1.93239	3.72153
7.46283	20.6426	19.4521	11.5784	11.9358	5.10749	7.06339	2.31298	3.54678	1.16369	1.55793	0.183681	0.570106	-0.160708	0.126786			7.66284	9.27328	9.20307	4.66061	7.33691	2.53494	5.26129	1.45244	2.92648	0.713179	1.29552	0.1414	0.501712	-0.0749247	0.0947862				6.46283	67.61	49.0852	44.5812	31.4682	24.4794	23.3985	13.3955	19.1943	7.02075	13.0616	3.98444	7.70646	2.22162	3.92201
8.46283	23.0958	21.8474	12.9929	13.2243	5.85499	7.72402	2.64476	3.88079	1.34473	1.74059	0.290553	0.664519	-0.143507	0.165777			8.66284	9.7256	9.77622	5.15419	7.62974	2.80757	5.42682	1.59279	3.02652	0.78922	1.35427	0.152511	0.534123	-0.0637363	0.111875				7.46283	73.1853	55.232	49.1885	35.0033	27.6995	25.3661	15.2947	20.3077	8.06956	13.7059	4.55289	8.07754	2.50599	4.12168
9.46283	25.5886	24.1896	14.3415	14.4985	6.60206	8.38095	3.00672	4.21385	1.53918	1.923	0.398343	0.758862	-0.115595	0.204754			9.66284	10.426	10.3443	5.64556	7.92122	3.10781	5.59193	1.72471	3.12641	0.852501	1.41297	0.18186	0.566515	-0.0455271	0.128956				8.46283	78.1253	61.1138	53.4468	38.4552	30.75	27.3071	17.1236	21.4116	9.10151	14.3463	5.07136	8.44686	2.80691	4.32054
10.4628	27.9142	26.48	15.7638	15.7584	7.34694	9.03418	3.42918	4.54597	1.75233	2.10514	0.491835	0.853135	-0.0835733	0.243715			10.6628	11.1642	10.9073	6.11307	8.21134	3.36801	5.75663	1.87922	3.22616	0.913256	1.47161	0.210426	0.598885	-0.0660384	0.146027				9.46283	82.5212	66.7418	57.4029	41.8261	33.6894	29.2218	18.9247	22.5061	10.0998	14.9829	5.57223	8.81443	3.07274	4.51859
11.4628	30.292	28.7196	17.1718	17.0043	8.03508	9.68376	3.78845	4.87714	1.9719	2.28702	0.58907	0.947338	-0.045714	0.282661			11.6628	11.8871	11.4653	6.56814	8.50012	3.6208	5.92091	2.05576	3.32576	0.989322	1.53021	0.261586	0.631235	-0.0830382	0.163091				10.4628	86.4027	72.1272	61.0734	45.1177	36.4781	31.1106	20.7093	23.5913	11.083	15.6157	6.08766	9.18025	3.33395	4.71584
12.4628	32.5841	30.9097	18.4966	18.2363	8.77731	10.3297	4.16536	5.20738	2.15573	2.46864	0.710201	1.04147	0.0022	0.321592			12.6628	12.6318	12.0183	7.00569	8.78756	3.90882	6.08478	2.20973	3.42522	1.09099	1.58875	0.319243	0.663564	-0.0552952	0.180145				11.4628	89.9892	77.2803	64.4856	48.3319	39.169	32.9738	22.4734	24.6672	12.0331	16.2446	6.63048	9.54434	3.59073	4.91229
13.4628	34.799	33.0513	19.7739	19.4546	9.51194	10.972	4.55523	5.53668	2.37028	2.64999	0.804545	1.13554	0.0614365	0.360507			13.6628	13.2804	12.5665	7.48127	9.07366	4.19082	6.24825	2.35785	3.52454	1.19675	1.64723	0.365797	0.695873	-0.0125669	0.197191				12.4628	93.2386	82.2112	67.6613	51.4706	41.7602	34.8117	24.132	25.734	12.9512	16.8698	7.12554	9.9067	3.78965	5.10794
14.4628	36.9685	35.1454	21.0976	20.6592	10.2043	11.6107	4.93471	5.86505	2.55254	2.83109	0.931953	1.22953	0.12811	0.399408			14.6628	13.9906	13.1097	7.90388	9.35844	4.44306	6.4113	2.49829	3.62371	1.26881	1.70566	0.428111	0.728161	0.0387827	0.214229				13.4628	96.2412	86.9294	70.6458	54.5355	44.1691	36.6248	25.7328	26.7917	13.877	17.4912	7.62207	10.2673	4.07568	5.3028
15.4628	39.0135	37.1932	22.3396	21.8504	10.8624	12.2458	5.28956	6.19249	2.75027	3.01193	1.02856	1.32346	0.179324	0.438293			15.6628	14.6233	13.6481	8.31174	9.64189	4.71073	6.57394	2.6445	3.72274	1.35025	1.76405	0.456179	0.760428	0.101144	0.231258				14.4628	98.9674	91.4442	73.4892	57.5284	46.4974	38.4133	27.29	27.8403	14.7867	18.1089	8.1371	10.6263	4.36788	5.49687
16.4628	41.0208	39.1957	23.6125	23.0284	11.5662	12.8773	5.6956	6.51901	2.92215	3.1925	1.11432	1.41731	0.23551	0.477162			16.6628	15.2091	14.1818	8.72362	9.92403	5.0061	6.73618	2.82065	3.82163	1.39743	1.82237	0.509611	0.792675	0.129648	0.248278				15.4628	101.575	95.7643	76.1231	60.4509	48.7515	40.1776	28.8304	28.88	15.7003	18.7228	8.598	10.9835	4.59834	5.69015
17.4628	42.9958	41.1538	24.8585	24.1932	12.2928	13.5053	6.01619	6.84459	3.09936	3.37282	1.21319	1.5111	0.307921	0.516017			17.6628	15.7805	14.7107	9.14046	10.2049	5.27776	6.89801	2.97205	3.92038	1.479	1.88065	0.522339	0.824902	0.141283	0.26529				16.4628	103.995	99.898	78.7163	63.3048	50.9739	41.918	30.3354	29.9109	16.5802	19.3331	9.07423	11.339	4.79684	5.88264
18.4628	44.9117	43.0685	26.0791	25.345	12.9594	14.1298	6.39951	7.16926	3.27344	3.55288	1.30382	1.60481	0.351895	0.554856			18.6628	16.3897	15.2348	9.55911	10.4844	5.51948	7.05943	3.11884	4.01899	1.55551	1.93887	0.552726	0.857108	0.106301	0.282293				17.4628	106.264	103.853	81.1787	66.0915	53.0838	43.6348	31.8452	30.9329	17.433	19.9398	9.59078	11.6929	5.02403	6.07436
19.4628	46.7792	44.9409	27.3029	26.4839	13.6055	14.7507	6.71818	7.493	3.46808	3.73268	1.38393	1.69846	0.340963	0.59368			19.6628	16.9613	15.7544	9.93704	10.7626	5.7623	7.22045	3.24095	4.11745	1.64062	1.99704	0.59582	0.889293	0.0951859	0.299287				18.4628	108.45	107.638	83.4474	68.8128	55.1763	45.3284	33.2839	31.9462	18.3025	20.5427	10.071	12.045	5.33467	6.26529
20.4628	48.5452	46.7718	28.4383	27.6102	14.2937	15.3682	7.03387	7.81583	3.62115	3.91222	1.48772	1.79204	0.347132	0.632489			20.6628	17.476	16.2693	10.3707	11.0396	6.00858	7.38106	3.35713	4.21577	1.72415	2.05516	0.641417	0.921458	0.084645	0.316273				19.4628	110.529	111.26	85.6738	71.4701	57.1311	46.999	34.6347	32.9509	19.1573	21.1421	10.5055	12.3955	5.51693	6.45545
21.4628	50.3496	48.5621	29.6088	28.7239	14.9813	15.9822	7.39992	8.13774	3.78627	4.0915	1.60228	1.88555	0.382405	0.671283			21.6628	18.0617	16.7796	10.7574	11.3152	6.25138	7.54128	3.48824	4.31395	1.79105	2.11322	0.706048	0.953602	0.0858858	0.333251				20.4628	112.52	114.726	87.7055	74.0649	59.03	48.647	35.9954	33.9471	19.9919	21.7378	10.9571	12.7443	5.72776	6.64484
22.4628	52.0934	50.3129	30.7887	29.8251	15.6676	16.5928	7.75815	8.45875	3.95398	4.27053	1.71867	1.97898	0.417353	0.710061			22.6628	18.601	17.2854	11.1469	11.5896	6.47888	7.70109	3.62692	4.41199	1.84792	2.17123	0.775494	0.985726	0.102426	0.35022				21.4628	114.442	118.042	89.7312	76.5988	60.8649	50.2727	37.3616	34.9347	20.8187	22.33	11.4113	13.0915	6.00329	6.83346
23.4628	53.7863	52.0248	31.9404	30.9141	16.3255	17.1999	8.13009	8.77884	4.15976	4.4493	1.82463	2.07235	0.450723	0.748825			23.6628	19.1249	17.7867	11.5232	11.8627	6.72069	7.8605	3.79579	4.50989	1.89856	2.22919	0.841458	1.01783	0.123887	0.36718				22.4628	116.263	121.215	91.6254	79.073	62.6554	51.8763	38.6906	35.9139	21.6171	22.9186	11.8461	13.437	6.2084	7.02132
24.4628	55.3735	53.6989	33.0626	31.9909	16.9609	17.8036	8.43735	9.09802	4.353	4.62781	1.91366	2.16565	0.46669	0.787573			24.6628	19.6202	18.2836	11.8627	12.1345	6.95636	8.01951	3.94171	4.60764	1.95739	2.2871	0.89241	1.04991	0.128734	0.384132				23.4628	118.006	124.251	93.4999	81.4892	64.3841	53.4582	40.0035	36.8848	22.4088	23.5037	12.3134	13.7809	6.45795	7.20841
25.4628	56.9423	55.3358	34.1669	33.0558	17.6409	18.404	8.75104	9.4163	4.53618	4.80606	1.98299	2.25889	0.487258	0.826305			25.6628	20.0825	18.776	12.2407	12.4051	7.16688	8.17812	4.09167	4.70526	2.02308	2.34495	0.925567	1.08198	0.158581	0.401075				24.4628	119.684	127.156	95.2931	83.8485	66.0965	55.0188	41.3174	37.8474	23.2367	24.0853	12.7751	14.1232	6.74067	7.39475
26.4628	58.5201	56.9366	35.2847	34.1087	18.3123	19.0009	9.12928	9.73368	4.73304	4.98406	2.08365	2.35205	0.543445	0.865023			26.6628	20.6205	19.264	12.6032	12.6744	7.37334	8.33634	4.21823	4.80274	2.10556	2.40276	0.969357	1.11402	0.174262	0.41801				25.4628	121.328	129.936	97.0555	86.1524	67.7528	56.5581	42.5772	38.8018	24.0413	24.6633	13.2381	14.4638	6.98929	7.58032
27.4628	59.9587	58.5019	36.3795	35.1499	18.9683	19.5945	9.47177	10.0502	4.92001	5.1618	2.17944	2.44514	0.588457	0.903726			27.6628	21.1192	19.7477	12.9403	12.9425	7.63738	8.49415	4.35493	4.90007	2.19939	2.4605	1.01729	1.14604	0.207476	0.434936				26.4628	122.919	132.596	98.7805	88.4021	69.3785	58.0767	43.8121	39.748	24.8168	25.2379	13.6744	14.8028	7.19781	7.76515
28.4628	61.4285	60.0325	37.4627	36.1795	19.5899	20.1848	9.84288	10.3657	5.12352	5.33929	2.29976	2.53817	0.630316	0.942413			28.6628	21.6218	20.2271	13.274	13.2093	7.8821	8.65158	4.48789	4.99727	2.27853	2.5182	1.05471	1.17804	0.241265	0.451854				27.4628	124.447	135.141	100.376	90.599	70.9358	59.5746	45.0139	40.6862	25.5268	25.8091	14.1289	15.1402	7.39572	7.94922
29.4628	62.8953	61.5292	38.5555	37.1976	20.2335	20.7718	10.128	10.6804	5.31108	5.51652	2.40394	2.63112	0.674507	0.981085			29.6628	22.1384	20.7023	13.6031	13.4749	8.09794	8.8086	4.6227	5.09432	2.37234	2.57585	1.07853	1.21002	0.266043	0.468763				28.4628	125.899	137.577	101.922	92.7442	72.4017	61.0523	46.0937	41.6164	26.2968	26.3768	14.5152	15.476	7.57705	8.13255
30.4628	64.2732	62.9928	39.6182	38.2043	20.9213	21.3555	10.4468	10.9942	5.48075	5.6935	2.51135	2.72401	0.695194	1.01974			30.6628	22.5641	21.1732	13.9267	13.7393	8.30296	8.96524	4.76959	5.19124	2.43806	2.63344	1.11738	1.24198	0.30006	0.485664				29.4628	127.359	139.908	103.411	94.839	73.8706	62.5099	47.2544	42.5386	27.0185	26.9411	14.9336	15.8103	7.8259	8.31513
31.4628	65.6238	64.424	40.6465	39.1999	21.5457	21.9359	10.7999	11.3071	5.65319	5.87022	2.6266	2.81683	0.756222	1.05838			31.6628	23.0199	21.64	14.2506	14.0024	8.51154	9.12148	4.9001	5.28802	2.49553	2.69098	1.14794	1.27392	0.322939	0.502556				30.4628	128.769	142.138	104.951	96.8845	75.2824	63.9479	48.4491	43.453	27.7535	27.502	15.3154	16.1429	8.04524	8.49697
32.4628	66.9266	65.8235	41.6569	40.1843	22.1436	22.513	11.1496	11.6192	5.88005	6.04669	2.72558	2.90958	0.81716	1.09701			32.6628	23.4806	22.1025	14.5623	14.2643	8.71872	9.27733	5.04273	5.38465	2.56428	2.74847	1.19532	1.30584	0.339329	0.51944				31.4628	130.168	144.272	106.41	98.882	76.6627	65.3663	49.5814	44.3596	28.4777	28.0596	15.7448	16.4739	8.2238	8.67808
33.4628	68.193	67.192	42.7009	41.1577	22.8033	23.0869	11.4892	11.9303	6.10033	6.22291	2.83613	3.00226	0.867873	1.13562			33.6628	23.8897	22.561	14.8688	14.525	8.92399	9.43279	5.17064	5.48115	2.62172	2.80591	1.23169	1.33774	0.361885	0.536315				32.4628	131.509	146.313	107.811	100.833	78.0367	66.7655	50.6206	45.2585	29.2044	28.6138	16.1456	16.8034	8.44225	8.85845
34.4628	69.4971	68.5302	43.7022	42.1203	23.4587	23.6576	11.8577	12.2406	6.28165	6.39887	2.92801	3.09487	0.938433	1.17422			34.6628	24.3145	23.0154	15.1957	14.7845	9.15739	9.58786	5.29445	5.57751	2.70635	2.86329	1.27443	1.36962	0.380293	0.553182				33.4628	132.82	148.267	109.184	102.737	79.3586	68.1458	51.6931	46.1497	29.9069	29.1646	16.5357	17.1313	8.66827	9.03808
35.4628	70.7448	69.8388	44.6708	43.0721	24.0544	24.225	12.1849	12.5499	6.47702	6.57458	3.02535	3.18742	0.983334	1.2128			35.6628	24.7474	23.4658	15.5191	15.0428	9.35496	9.74254	5.44033	5.67373	2.77084	2.92063	1.3019	1.40148	0.406857	0.57004				34.4628	134.091	150.137	110.514	104.597	80.6516	69.5074	52.7979	47.0333	30.5992	29.7122	16.9578	17.4577	8.86826	9.21699
36.4628	71.9196	71.1184	45.6607	44.0133	24.6839	24.7893	12.53	12.8584	6.67197	6.75004	3.11379	3.27989	1.02016	1.25137			36.6628	25.1582	23.9121	15.8243	15.2999	9.55313	9.89683	5.57177	5.76981	2.83847	2.97791	1.33105	1.43332	0.425351	0.58689				35.4628	135.322	151.926	111.788	106.413	81.936	70.8505	53.8387	47.9094	31.2665	30.2565	17.3278	17.7825	9.03696	9.39518
37.4628	73.0574	72.3697	46.6221	44.944	25.2528	25.3504	12.8661	13.1661	6.86453	6.92525	3.2169	3.3723	1.06437	1.28992			37.6628	25.6091	24.3545	16.1261	15.5558	9.74565	10.0507	5.69569	5.86576	2.90169	3.03514	1.35234	1.46514	0.447671	0.603731				36.4628	136.519	153.637	113.004	108.187	83.1875	72.1755	54.8337	48.778	31.9295	30.7975	17.6974	18.1057	9.28505	9.57263
38.4628	74.18	73.5933	47.572	45.8644	25.817	25.9084	13.195	13.4728	7.02101	7.1002	3.33029	3.46464	1.09584	1.32845			38.6628	26.0867	24.793	16.4178	15.8105	9.95678	10.2043	5.8218	5.96156	2.95303	3.09232	1.39029	1.49694	0.47877	0.620564				37.4628	137.684	155.275	114.23	109.919	84.403	73.4825	55.8239	49.6391	32.6146	31.3352	18.0785	18.4275	9.47655	9.74937
39.4628	75.2411	74.7897	48.4816	46.7745	26.4464	26.4632	13.5146	13.7787	7.16767	7.2749	3.4339	3.55691	1.11675	1.36697			39.6628	26.4711	25.2275	16.7095	16.064	10.1587	10.3574	5.94206	6.05723	3.00344	3.14944	1.41362	1.52871	0.496703	0.637388				38.4628	138.818	156.843	115.46	111.61	85.591	74.7718	56.7798	50.493	33.2508	31.8697	18.5089	18.7477	9.64405	9.9254
40.4628	76.3561	75.9597	49.4282	47.6744	27.0592	27.0149	13.8261	14.0837	7.35977	7.44935	3.52986	3.64911	1.16695	1.40548			40.6628	26.8255	25.6582	17.0347	16.3164	10.3787	10.5101	6.04975	6.15276	3.07891	3.20652	1.45371	1.56047	0.502259	0.654204				39.4628	139.935	158.342	116.63	113.261	86.7612	76.0436	57.7719	51.3396	33.9197	32.401	18.8904	19.0663	9.83313	10.1007
41.4628	77.4029	77.1038	50.3524	48.5643	27.6575	27.5636	14.1536	14.3879	7.55861	7.62355	3.63525	3.74124	1.22097	1.44397			41.6628	27.2178	26.0851	17.3306	16.5675	10.6054	10.6625	6.16987	6.24815	3.13172	3.26354	1.49104	1.59221	0.525111	0.671012				40.4628	141.054	159.777	117.798	114.874	87.9409	77.2982	58.7225	52.1789	34.5701	32.9292	19.2726	19.3835	10.0525	10.2753
42.4628	78.4266	78.2225	51.2147	49.4442	28.2062	28.1091	14.5148	14.6912	7.76037	7.7975	3.74475	3.83331	1.25444	1.48245			42.6628	27.6462	26.5081	17.5961	16.8175	10.7831	10.8145	6.29963	6.34341	3.18729	3.32051	1.53122	1.62393	0.542329	0.687811				41.4628	142.129	161.151	118.94	116.448	89.036	78.5358	59.6984	53.0111	35.2173	33.4541	19.6456	19.6992	10.2721	10.4492
43.4628	79.3935	79.3165	52.083	50.3144	28.779	28.6516	14.8426	14.9936	7.93821	7.97121	3.85693	3.9253	1.29971	1.52091			43.6628	28.034	26.9274	17.8914	17.0664	10.9795	10.9661	6.44303	6.43853	3.24841	3.37743	1.57609	1.65562	0.548268	0.704601				42.4628	143.204	162.465	120.049	117.986	90.1321	79.7567	60.6325	53.8362	35.8386	33.9759	20.0314	20.0133	10.492	10.6224
44.4628	80.4095	80.3863	52.9866	51.1748	29.3656	29.191	15.1517	15.2952	8.13678	8.14466	3.96585	4.01723	1.3431	1.55935			44.6628	28.4457	27.343	18.177	17.3141	11.1499	11.1173	6.56583	6.53351	3.31174	3.4343	1.60602	1.6873	0.567962	0.721383				43.4628	144.251	163.722	121.173	119.487	91.2202	80.961	61.5112	54.6543	36.4767	34.4946	20.4136	20.326	10.6942	10.7948
45.4628	81.3417	81.4323	53.8743	52.0256	29.9194	29.7274	15.4729	15.5959	8.32854	8.31786	4.08586	4.10909	1.38402	1.59778			45.6628	28.8561	27.7549	18.4573	17.5606	11.3409	11.2682	6.65823	6.62835	3.3691	3.49111	1.62978	1.71896	0.581614	0.738157				44.4628	145.259	164.925	122.181	120.954	92.2878	82.149	62.4132	55.4654	37.0891	35.0101	20.763	20.6372	10.8877	10.9666
46.4628	82.2536	82.4552	54.7298	52.867	30.4852	30.2608	15.8012	15.8958	8.50483	8.49081	4.1944	4.20089	1.40977	1.6362			46.6628	29.2472	28.1631	18.759	17.806	11.5345	11.4186	6.76172	6.72306	3.44246	3.54788	1.65994	1.75059	0.601868	0.754922				45.4628	146.256	166.076	123.205	122.385	93.3158	83.3209	63.2781	56.2696	37.6449	35.5225	21.1351	20.9469	11.0564	11.1377
47.4628	83.1941	83.4555	55.5809	53.6989	31.0667	30.7912	16.1347	16.1948	8.68381	8.66352	4.2896	4.29261	1.45518	1.6746			47.6628	29.6055	28.5677	19.0257	18.0503	11.7296	11.5687	6.84619	6.81763	3.51089	3.60459	1.67444	1.78221	0.618649	0.771678				46.4628	147.185	167.178	124.22	123.783	94.3227	84.477	64.1511	57.0669	38.2298	36.0319	21.5285	21.2552	11.2326	11.3081
48.4628	84.0605	84.4336	56.4464	54.5216	31.6277	31.3186	16.455	16.493	8.88166	8.83597	4.40655	4.38427	1.49509	1.71298			48.6628	29.9605	28.9687	19.2642	18.2934	11.9369	11.7185	6.93463	6.91207	3.56723	3.66126	1.69223	1.81381	0.629198	0.788427				47.4628	148.169	168.232	125.232	125.149	95.3567	85.6174	65.0282	57.8574	38.835	36.5382	21.8724	21.562	11.459	11.4778
49.4628	84.9431	85.39	57.2332	55.3351	32.2127	31.8431	16.7801	16.7903	9.08892	9.00818	4.52889	4.47586	1.57773	1.75135			49.6628	30.2985	29.3662	19.5202	18.5355	12.1147	11.8678	7.06037	7.00637	3.63402	3.71787	1.71978	1.84538	0.62757	0.805166				48.4628	149.119	169.24	126.191	126.482	96.3473	86.7423	65.9179	58.6412	39.4529	37.0415	22.2035	21.8673	11.6432	11.6468
50.4628	85.8472	86.3253	57.9841	56.1396	32.7564	32.3646	17.1196	17.0868	9.29889	9.18014	4.62442	4.56738	1.63289	1.78971			50.6628	30.674	29.7601	19.7745	18.7763	12.3109	12.0168	7.17716	7.10054	3.69721	3.77443	1.75568	1.87694	0.630361	0.821898				49.4628	149.984	170.205	127.129	127.783	97.282	87.852	66.7073	59.4183	40.1203	37.5417	22.5407	22.1712	11.8235	11.8151
51.4628	86.5887	87.2399	58.8092	56.935	33.2736	32.8832	17.4379	17.3825	9.46742	9.35185	4.71655	4.65883	1.70065	1.82805			51.6628	31.0592	30.1505	20.0399	19.0161	12.4838	12.1653	7.29049	7.19456	3.76436	3.83094	1.77989	1.90847	0.645118	0.838621				50.4628	150.904	171.129	128.103	129.055	98.2057	88.9467	67.5443	60.1888	40.6853	38.039	22.8836	22.4736	12.0136	11.9828
52.4628	87.3863	88.1342	59.6248	57.7216	33.8918	33.3988	17.7765	17.6773	9.65568	9.52332	4.8149	4.75022	1.74222	1.86637			52.6628	31.3993	30.5374	20.2927	19.2547	12.654	12.3136	7.41016	7.28846	3.82584	3.8874	1.81823	1.93999	0.669328	0.855335				51.4628	151.779	172.012	128.991	130.296	99.1783	90.0265	68.3257	60.9527	41.234	38.5332	23.24	22.7746	12.1726	12.1497
53.4628	88.2095	89.0087	60.3769	58.4994	34.4471	33.9116	18.0801	17.9713	9.83819	9.69454	4.92649	4.84154	1.79091	1.90468			53.6628	31.7505	30.9209	20.5369	19.4923	12.8339	12.4614	7.52853	7.38222	3.88999	3.9438	1.85838	1.97148	0.683635	0.872041				52.4628	152.624	172.858	129.92	131.508	100.093	91.0918	69.1071	61.7101	41.8272	39.0245	23.6198	23.0742	12.3577	12.316
54.4628	88.9538	89.8638	61.1431	59.2686	34.9762	34.4215	18.3505	18.2644	10.0174	9.86552	5.01576	4.93279	1.82264	1.94298			54.6628	32.1367	31.3009	20.8017	19.7287	13.0108	12.6089	7.65496	7.47584	3.94555	4.00016	1.88628	2.00296	0.704402	0.888739				53.4628	153.48	173.667	130.777	132.692	101.025	92.1426	69.9438	62.461	42.4119	39.5128	24.016	23.3723	12.5481	12.4816
55.4628	89.7211	90.7	61.9512	60.0291	35.4972	34.9285	18.6282	18.5567	10.2163	10.0362	5.11858	5.02397	1.87079	1.98126			55.6628	32.4861	31.6776	21.0437	19.9641	13.1876	12.756	7.77328	7.56933	4.00743	4.05646	1.90197	2.03442	0.725143	0.905428				54.4628	154.304	174.441	131.666	133.848	101.918	93.1791	70.7797	63.2055	43.0115	39.9982	24.3463	23.6691	12.7378	12.6465
56.4628	90.419	91.5177	62.7008	60.7812	36.0329	35.4327	18.9183	18.8482	10.3971	10.2067	5.22326	5.11509	1.90014	2.01952			56.6628	32.768	32.051	21.3065	20.1983	13.3443	12.9027	7.8681	7.66268	4.05321	4.11272	1.92548	2.06585	0.740845	0.922109				55.4628	155.159	175.182	132.502	134.976	102.797	94.2017	71.5374	63.9437	43.5724	40.4807	24.6753	23.9644	12.9016	12.8108
57.4628	91.1741	92.3173	63.4455	61.5249	36.5836	35.9341	19.2259	19.1389	10.5849	10.377	5.34019	5.20613	1.94821	2.05777			57.6628	33.0716	32.421	21.5481	20.4315	13.5147	13.0491	7.96786	7.7559	4.122	4.16892	1.95628	2.09727	0.744934	0.938782				56.4628	155.949	175.891	133.368	136.078	103.678	95.2103	72.3258	64.6756	44.103	40.9603	25.0297	24.2583	13.0971	12.9744
58.4628	91.8558	93.0992	64.1464	62.2603	37.0863	36.4326	19.5354	19.4287	10.7473	10.547	5.44517	5.29711	1.99911	2.09601			58.6628	33.3928	32.7878	21.7845	20.6636	13.6996	13.1951	8.07339	7.84899	4.19639	4.22507	1.99282	2.12866	0.757019	0.955446				57.4628	156.671	176.569	134.205	137.155	104.51	96.2053	73.0938	65.4013	44.6205	41.437	25.3284	24.5509	13.2827	13.1373
59.4628	92.5372	93.8638	64.8868	62.9874	37.6332	36.9284	19.8245	19.7177	10.9257	10.7167	5.54422	5.38803	2.05714	2.13423			59.6628	33.7247	33.1512	22.0046	20.8946	13.8898	13.3407	8.18412	7.94194	4.27484	4.28117	2.04168	2.16004	0.776531	0.972102				58.4628	157.428	177.218	135.01	138.206	105.336	97.1869	73.8154	66.1207	45.1837	41.9108	25.6696	24.842	13.4894	13.2996
60.4628	93.17	94.6114	65.593	63.7065	38.1485	37.4213	20.1289	20.0059	11.1012	10.8862	5.63958	5.47887	2.11456	2.17243			60.6628	34.0493	33.5115	22.2763	21.1245	14.0819	13.486	8.28923	8.03476	4.35567	4.33722	2.07673	2.19139	0.791326	0.988749				59.4628	158.156	177.839	135.791	139.232	106.155	98.1551	74.5176	66.8341	45.7032	42.3818	26.0092	25.1318	13.6685	13.4612
61.4628	93.8178	95.3425	66.3312	64.4176	38.6651	37.9115	20.4369	20.2933	11.277	11.0555	5.73588	5.56965	2.18004	2.21062			61.6628	34.3651	33.8685	22.5179	21.3534	14.2438	13.6309	8.39692	8.12745	4.42265	4.39322	2.11385	2.22273	0.799839	1.00539				60.4628	158.88	178.433	136.539	140.234	107.008	99.1103	75.203	67.5413	46.22	42.85	26.3537	25.4201	13.8434	13.6222
62.4628	94.4588	96.0574	67.0432	65.1207	39.1856	38.399	20.7589	20.5799	11.4665	11.2245	5.82677	5.66036	2.23858	2.2488			62.6628	34.6938	34.2224	22.7616	21.5812	14.4106	13.7755	8.51783	8.22	4.50269	4.44917	2.1553	2.25404	0.826419	1.02202				61.4628	159.628	179.002	137.328	141.212	107.737	100.052	75.8847	68.2425	46.753	43.3153	26.659	25.7072	14.0281	13.7825
63.4628	95.0966	96.7565	67.7122	65.816	39.6922	38.8837	21.0457	20.8656	11.6352	11.3933	5.90603	5.75101	2.2885	2.28696			63.6628	35.0145	34.5731	22.9931	21.808	14.5697	13.9197	8.63363	8.31241	4.57655	4.50507	2.1826	2.28534	0.861918	1.03864				62.4628	160.362	179.546	138.073	142.168	108.513	100.982	76.6412	68.9378	47.2581	43.7779	26.9623	25.9928	14.1891	13.9421
64.4628	95.7704	97.4401	68.3546	66.5035	40.224	39.3656	21.3373	21.1506	11.8258	11.5618	5.99383	5.84159	2.32968	2.32511			64.6628	35.2946	34.9207	23.2455	22.0337	14.7583	14.0635	8.74802	8.4047	4.63817	4.56092	2.21422	2.31662	0.88657	1.05525				63.4628	161.068	180.067	138.81	143.101	109.257	101.899	77.3149	69.6271	47.7718	44.2377	27.3279	26.2771	14.3608	14.1011
65.4628	96.3601	98.1085	69.0369	67.1833	40.7259	39.8449	21.6377	21.4347	12.0098	11.7301	6.08618	5.9321	2.38227	2.36324			65.6628	35.6083	35.2652	23.4985	22.2583	14.9542	14.2069	8.86951	8.49685	4.69275	4.61672	2.23878	2.34787	0.913577	1.07186				64.4628	161.723	180.565	139.564	144.012	110.029	102.803	77.9975	70.3105	48.2747	44.6947	27.6756	26.5601	14.5548	14.2595
66.4628	96.9041	98.7622	69.7342	67.8556	41.2295	40.3215	21.9488	21.7181	12.1933	11.8982	6.19098	6.02254	2.42397	2.40135			66.6628	35.9152	35.6067	23.7334	22.4819	15.1204	14.35	8.99655	8.58887	4.76396	4.67246	2.28272	2.37911	0.944962	1.08846				65.4628	162.383	181.041	140.319	144.902	110.78	103.695	78.6805	70.9881	48.7991	45.149	27.9734	26.8417	14.7268	14.4172
67.4628	97.4642	99.4014	70.3631	68.5204	41.7023	40.7954	22.2408	22.0006	12.3527	12.066	6.27995	6.11292	2.45404	2.43945			67.6628	36.2442	35.9451	23.9637	22.7045	15.2629	14.4928	9.0863	8.68076	4.81763	4.72816	2.30518	2.41032	0.969967	1.10505				66.4628	163.03	181.498	140.985	145.771	111.498	104.575	79.3445	71.66	49.2736	45.6005	28.2735	27.122	14.8853	14.5743
68.4628	98.0627	100.026	70.9719	69.1777	42.2079	41.2667	22.526	22.2823	12.4919	12.2335	6.36761	6.20322	2.50244	2.47754			68.6628	36.5449	36.2805	24.1924	22.926	15.417	14.6352	9.18965	8.77251	4.87396	4.78381	2.3298	2.44152	0.994839	1.12163				67.4628	163.664	181.934	141.663	146.619	112.229	105.444	80.0481	72.3261	49.7885	46.0493	28.5917	27.4009	15.0586	14.7307
69.4628	98.646	100.638	71.6172	69.8278	42.6943	41.7353	22.8112	22.5633	12.6634	12.4009	6.46845	6.29347	2.54508	2.51561			69.6628	36.8664	36.613	24.4281	23.1466	15.5534	14.7772	9.29662	8.86414	4.94092	4.8394	2.34523	2.4727	1.00986	1.1382				68.4628	164.266	182.352	142.35	147.448	112.936	106.3	80.635	72.9865	50.3038	46.4955	28.881	27.6785	15.2095	14.8866
70.4628	99.1624	101.235	72.2754	70.4705	43.1987	42.2012	23.0977	22.8434	12.85	12.5679	6.57673	6.38364	2.6007	2.55366			70.6628	37.1585	36.9424	24.6741	23.366	15.7006	14.9189	9.40677	8.95563	4.98756	4.89495	2.36393	2.50385	1.03658	1.15476				69.4628	164.873	182.751	143.019	148.257	113.63	107.145	81.3423	73.6413	50.7597	46.9389	29.1605	27.9548	15.3561	15.0417
71.4628	99.6826	101.82	72.898	71.1061	43.7003	42.6646	23.4002	23.1227	13.0445	12.7348	6.66995	6.47375	2.63662	2.5917			71.6628	37.439	37.269	24.9059	23.5845	15.8425	15.0602	9.50615	9.04699	5.03625	4.95044	2.39496	2.53499	1.05463	1.17132				70.4628	165.507	183.134	143.687	149.047	114.324	107.978	81.9792	74.2905	51.2408	47.3797	29.4588	28.2298	15.5281	15.1963
72.4628	100.206	102.391	73.5168	71.7347	44.1753	43.1254	23.6946	23.4013	13.2382	12.9014	6.76538	6.56379	2.68174	2.62973			72.6628	37.7166	37.5926	25.1242	23.802	15.9973	15.2011	9.61499	9.13822	5.10529	5.00589	2.41396	2.56611	1.06636	1.18786				71.4628	166.102	183.5	144.334	149.818	115.046	108.8	82.6422	74.9342	51.695	47.8178	29.7842	28.5035	15.7041	15.3502
73.4628	100.71	102.95	74.0848	72.3562	44.6505	43.5835	23.9767	23.6791	13.4185	13.0678	6.87815	6.65377	2.74105	2.66774			73.6628	38.0053	37.9134	25.3252	24.0184	16.1604	15.3418	9.72406	9.22931	5.16783	5.06129	2.44295	2.5972	1.05457	1.2044				72.4628	166.683	183.85	144.92	150.571	115.737	109.611	83.2669	75.5724	52.1593	48.2533	30.0699	28.7759	15.8872	15.5035
74.4628	101.164	103.496	74.6611	72.9707	45.1536	44.0391	24.2624	23.956	13.595	13.2339	6.97411	6.74368	2.77911	2.70574			74.6628	38.2703	38.2313	25.5253	24.2339	16.3331	15.482	9.82945	9.32028	5.22651	5.11663	2.4756	2.62828	1.05881	1.22093				73.4628	167.25	184.185	145.572	151.307	116.315	110.411	83.8697	76.2051	52.613	48.6862	30.3825	29.047	16.0621	15.6561
75.4628	101.595	104.031	75.3055	73.5784	45.6502	44.4922	24.5591	24.2322	13.7721	13.3998	7.06199	6.83352	2.82302	2.74372			75.6628	38.5528	38.5464	25.7577	24.4483	16.4956	15.6219	9.93182	9.41111	5.29279	5.17192	2.51851	2.65934	1.08157	1.23746				74.4628	167.796	184.505	146.219	152.025	116.981	111.2	84.4977	76.8325	53.0965	49.1165	30.717	29.3168	16.246	15.8082
76.4628	102.069	104.553	75.9266	74.1794	46.0844	44.9427	24.8597	24.5076	13.975	13.5654	7.13378	6.9233	2.86629	2.78168			76.6628	38.828	38.8587	26.0018	24.6618	16.6701	15.7615	10.035	9.50182	5.36331	5.22717	2.55983	2.69038	1.08883	1.25397				75.4628	168.348	184.812	146.81	152.727	117.663	111.979	85.1031	77.4545	53.5513	49.5442	31.0068	29.5853	16.4048	15.9596
77.4628	102.549	105.064	76.4121	74.7736	46.5363	45.3906	25.1654	24.7823	14.1498	13.7308	7.22638	7.01301	2.90779	2.81963			77.6628	39.1332	39.1682	26.2362	24.8742	16.8358	15.9007	10.1398	9.59239	5.44929	5.28236	2.60768	2.72139	1.11416	1.27048				76.4628	168.903	185.106	147.424	153.411	118.28	112.747	85.7003	78.0712	54.0408	49.9694	31.2623	29.8525	16.5735	16.1105
78.4628	103.001	105.564	76.985	75.3612	47.0193	45.8361	25.4539	25.0561	14.3088	13.896	7.31466	7.10265	2.94955	2.85757			78.6628	39.4176	39.4749	26.4613	25.0857	17.0013	16.0395	10.2264	9.68284	5.52431	5.33751	2.65755	2.75239	1.1244	1.28697				77.4628	169.475	185.386	148.032	154.08	118.909	113.504	86.3097	78.6826	54.5096	50.392	31.5451	30.1185	16.7325	16.2607
79.4628	103.412	106.052	77.5684	75.9423	47.4783	46.279	25.7554	25.3292	14.4824	14.061	7.41403	7.19223	2.99229	2.89549			79.6628	39.6852	39.779	26.6718	25.2962	17.1508	16.178	10.3354	9.77315	5.58468	5.3926	2.70006	2.78337	1.16182	1.30346				78.4628	170.011	185.655	148.633	154.733	119.527	114.251	86.8717	79.2889	54.9721	50.812	31.8718	30.3833	16.9036	16.4103
80.4628	103.844	106.53	78.1281	76.5168	47.9511	46.7195	26.0759	25.6015	14.6346	14.2257	7.51087	7.28174	3.04404	2.9334			80.6628	39.9376	40.0803	26.8868	25.5057	17.2935	16.3162	10.4284	9.86333	5.64373	5.44765	2.73282	2.81433	1.18808	1.31994				79.4628	170.529	185.912	149.215	155.371	120.131	114.989	87.408	79.8899	55.4282	51.2295	32.2057	30.6467	17.0744	16.5592
81.4628	104.3	106.997	78.6734	77.085	48.4117	47.1575	26.3825	25.873	14.8006	14.3901	7.61454	7.37118	3.07244	2.97129			81.6628	40.1724	40.3789	27.0897	25.7143	17.4371	16.454	10.5197	9.95338	5.68306	5.50265	2.7756	2.84527	1.20119	1.33641				80.4628	171.055	186.158	149.771	155.994	120.771	115.716	88.0183	80.4859	55.8402	51.6445	32.4908	30.9089	17.2272	16.7076
82.4628	104.749	107.454	79.2313	77.6468	48.8721	47.593	26.6765	26.1438	14.9917	14.5543	7.70981	7.46056	3.10227	3.00917			82.6628	40.443	40.6749	27.2892	25.9218	17.5685	16.5915	10.6229	10.0433	5.73222	5.55759	2.8079	2.87619	1.24866	1.35288				81.4628	171.469	186.394	150.287	156.602	121.343	116.433	88.5717	81.0767	56.3023	52.0571	32.7562	31.1699	17.3932	16.8554
83.4628	105.13	107.901	79.7175	78.2024	49.2887	48.0261	26.9553	26.4138	15.1614	14.7183	7.8031	7.54987	3.14157	3.04703			83.6628	40.7261	40.9683	27.5219	26.1285	17.7271	16.7286	10.7154	10.1331	5.80388	5.61249	2.83941	2.90709	1.30231	1.36933				82.4628	171.966	186.619	150.793	157.196	121.888	117.14	89.0577	81.6625	56.7192	52.4671	33.0294	31.4296	17.5759	17.0026
84.4628	105.5	108.338	80.2445	78.7517	49.7181	48.4567	27.2247	26.683	15.3491	14.8821	7.89559	7.63911	3.18992	3.08488			84.6628	41.0075	41.259	27.7417	26.3341	17.8817	16.8654	10.8333	10.2228	5.86632	5.66733	2.88201	2.93797	1.34349	1.38578				83.4628	172.414	186.835	151.331	157.776	122.462	117.838	89.6162	82.2434	57.1295	52.8747	33.3273	31.6881	17.7278	17.1492
85.4628	105.922	108.765	80.8021	79.295	50.1642	48.885	27.4988	26.9515	15.5168	15.0456	8.00293	7.72829	3.23395	3.12271			85.6628	41.2565	41.5472	27.9542	26.5388	18.031	17.0018	10.9358	10.3123	5.92791	5.72213	2.92118	2.96883	1.39296	1.40222				84.4628	172.883	187.041	151.772	158.342	123.083	118.527	90.1587	82.8192	57.5297	53.2798	33.61	31.9454	17.8765	17.2952
86.4628	106.308	109.183	81.3405	79.8321	50.607	49.3108	27.7537	27.2192	15.6566	15.2089	8.08641	7.81741	3.2757	3.16053			86.6628	41.5127	41.8328	28.1646	26.7426	18.196	17.1379	11.0417	10.4017	5.98962	5.77688	2.95653	2.99967	1.43719	1.41865				85.4628	173.367	187.239	152.299	158.895	123.635	119.206	90.6724	83.3902	57.9521	53.6825	33.8594	32.2015	18.0368	17.4406
87.4628	106.657	109.591	81.7936	80.3633	51.0423	49.7342	28.0234	27.4861	15.8167	15.372	8.17341	7.90645	3.30787	3.19833			87.6628	41.7822	42.1159	28.3598	26.9454	18.336	17.2737	11.1575	10.491	6.06349	5.83158	2.99552	3.03049	1.47919	1.43507				86.4628	173.816	187.427	152.826	159.435	124.155	119.876	91.1839	83.9563	58.3629	54.0828	34.1261	32.4563	18.1828	17.5854
88.4628	107.034	109.991	82.2952	80.8886	51.4803	50.1553	28.3082	27.7523	15.9834	15.5348	8.26986	7.99544	3.35202	3.23612			88.6628	42.0489	42.3964	28.5538	27.1472	18.4931	17.4091	11.2465	10.5801	6.12893	5.88622	3.02396	3.06129	1.49895	1.45149				87.4628	174.251	187.608	153.322	159.962	124.71	120.537	91.6662	84.5176	58.7691	54.4807	34.4094	32.7099	18.3083	17.7296
89.4628	107.423	110.381	82.7887	81.408	51.9128	50.574	28.5707	28.0177	16.1531	15.6974	8.3629	8.08435	3.39071	3.27389			89.6628	42.2982	42.6745	28.7422	27.3482	18.6313	17.5442	11.3537	10.6692	6.18629	5.94082	3.05303	3.09207	1.5083	1.46789				88.4628	174.715	187.781	153.827	160.477	125.275	121.189	92.2091	85.0741	59.1717	54.8762	34.6674	32.9623	18.4442	17.8732
90.4628	107.773	110.763	83.2607	81.9216	52.3127	50.9903	28.8544	28.2824	16.3004	15.8597	8.43072	8.1732	3.4279	3.31165			90.6628	42.5785	42.9501	28.9446	27.5482	18.784	17.6789	11.4674	10.7581	6.23763	5.99537	3.09472	3.12283	1.52814	1.48429				89.4628	175.154	187.947	154.309	160.98	125.813	121.832	92.6982	85.6258	59.5711	55.2693	34.9533	33.2136	18.6038	18.0163
91.4628	108.101	111.136	83.7382	82.4295	52.7168	51.4044	29.1209	28.5464	16.4576	16.0218	8.51519	8.26199	3.45756	3.34939			91.6628	42.8537	43.2232	29.1491	27.7472	18.9563	17.8133	11.5713	10.8468	6.30152	6.04987	3.12023	3.15357	1.54224	1.50068				90.4628	175.549	188.105	154.745	161.47	126.305	122.467	93.1977	86.1728	59.9693	55.66	35.2375	33.4636	18.7605	18.1588
92.4628	108.414	111.502	84.2172	82.9317	53.1147	51.816	29.3778	28.8096	16.6314	16.1837	8.59108	8.3507	3.4943	3.38712			92.6628	43.1188	43.4939	29.3445	27.9454	19.1034	17.9473	11.6706	10.9355	6.36494	6.10432	3.14489	3.1843	1.55846	1.51706				91.4628	175.97	188.256	155.222	161.95	126.806	123.093	93.7851	86.7152	60.3975	56.0484	35.52	33.7124	18.922	18.3007
93.4628	108.746	111.859	84.7073	83.4283	53.5551	52.2254	29.6277	29.072	16.7931	16.3454	8.68188	8.43936	3.53348	3.42484			93.6628	43.3691	43.7622	29.5347	28.1426	19.2315	18.0811	11.7588	11.024	6.42653	6.15872	3.18238	3.215	1.58431	1.53343				92.4628	176.355	188.401	155.696	162.418	127.322	123.71	94.2872	87.2529	60.8098	56.4345	35.7756	33.9601	19.0704	18.442
94.4628	109.078	112.208	85.1552	83.9193	53.9952	52.6325	29.888	29.3337	16.962	16.5068	8.77233	8.52794	3.55488	3.46254			94.6628	43.5999	44.0281	29.7275	28.3389	19.3546	18.2145	11.8579	11.1124	6.48088	6.21308	3.21987	3.24568	1.5974	1.5498				93.4628	176.757	188.54	156.157	162.875	127.861	124.319	94.7152	87.7861	61.188	56.8182	36.0535	34.2066	19.2124	18.5827
95.4628	109.385	112.549	85.582	84.4049	54.3923	53.0373	30.1289	29.5947	17.1247	16.668	8.85082	8.61647	3.58305	3.50022			95.6628	43.8111	44.2917	29.9351	28.5343	19.4961	18.3475	11.9507	11.2006	6.53089	6.26738	3.25512	3.27635	1.60939	1.56616				94.4628	177.144	188.673	156.559	163.321	128.309	124.92	95.2334	88.3147	61.575	57.1997	36.3368	34.4519	19.3541	18.7229
96.4628	109.662	112.883	86.0022	84.8851	54.8067	53.4398	30.401	29.8549	17.2787	16.8289	8.95602	8.70492	3.61693	3.53789			96.6628	44.006	44.5529	30.1401	28.7288	19.6307	18.4802	12.0365	11.2887	6.58559	6.32163	3.28035	3.30699	1.63062	1.5825				95.4628	177.511	188.8	157.033	163.757	128.795	125.512	95.6794	88.8388	61.9607	57.5788	36.5818	34.6961	19.5188	18.8625
97.4628	109.969	113.21	86.4561	85.3599	55.188	53.8401	30.6918	30.1144	17.4298	16.9896	9.04552	8.79331	3.64692	3.57555			97.6628	44.2158	44.8118	30.3411	28.9224	19.7696	18.6126	12.123	11.3767	6.63742	6.37584	3.30793	3.33762	1.63328	1.59884				96.4628	177.875	188.921	157.466	164.183	129.31	126.097	96.1569	89.3585	62.3269	57.9557	36.8337	34.9391	19.681	19.0015
98.4628	110.285	113.529	86.9016	85.8294	55.603	54.2381	30.9562	30.3731	17.6032	17.1501	9.14162	8.88164	3.69833	3.61319			98.6628	44.4283	45.0683	30.5241	29.1151	19.9169	18.7447	12.2052	11.4646	6.70407	6.42999	3.33971	3.36822	1.65325	1.61518				97.4628	178.25	189.038	157.87	164.599	129.789	126.674	96.6529	89.8737	62.6955	58.3303	37.0784	35.1809	19.8144	19.14
99.4628	110.596	113.841	87.3186	86.2937	55.9844	54.6338	31.2369	30.6311	17.7663	17.3104	9.23063	8.9699	3.73117	3.65081			99.6628	44.674	45.3226	30.708	29.3069	20.0609	18.8764	12.3141	11.5524	6.75087	6.4841	3.37174	3.39881	1.66174	1.6315				98.4628	178.62	189.149	158.254	165.004	130.217	127.242	97.1099	90.3845	63.0854	58.7027	37.3204	35.4216	19.9624	19.2779
100.463	110.922	114.147	87.7484	86.7528	56.3724	55.0274	31.5148	30.8884	17.9427	17.4704	9.32991	9.05809	3.76947	3.68842			100.663	44.9121	45.5747	30.8785	29.4978	20.1977	19.0078	12.4014	11.64	6.8014	6.53816	3.39491	3.42938	1.671	1.64782				99.4628	178.976	189.256	158.655	165.401	130.643	127.804	97.5847	90.891	63.4291	59.0728	37.5566	35.6612	20.1127	19.4153
101.463	111.223	114.445	88.1609	87.2068	56.7718	55.4187	31.7763	31.145	18.1062	17.6302	9.42982	9.14622	3.81704	3.72602			101.663	45.1604	45.8245	31.056	29.6878	20.3347	19.1389	12.4981	11.7275	6.85954	6.59217	3.42631	3.45992	1.67846	1.66412				100.463	179.324	189.357	159.045	165.788	131.084	128.357	98.0248	91.3931	63.7984	59.4407	37.8043	35.8996	20.2532	19.5521
102.463	111.49	114.737	88.5702	87.6557	57.1493	55.8079	32.025	31.4008	18.2607	17.7898	9.50949	9.23428	3.86699	3.7636			102.663	45.4103	46.0721	31.2293	29.877	20.4893	19.2696	12.6027	11.8149	6.92954	6.64613	3.46757	3.49045	1.71129	1.68042				101.463	179.655	189.455	159.435	166.166	131.512	128.903	98.4521	91.891	64.1775	59.8064	38.0339	36.1369	20.3987	19.6883
103.463	111.739	115.023	88.9978	88.0996	57.546	56.1949	32.2727	31.6559	18.4281	17.9491	9.62198	9.32228	3.92497	3.80117			103.663	45.6429	46.3174	31.4082	30.0653	20.6278	19.4	12.6943	11.9021	6.99229	6.70004	3.51556	3.52096	1.74033	1.69671				102.463	179.986	189.548	159.821	166.535	131.984	129.442	98.9249	92.3846	64.4975	60.1699	38.2698	36.373	20.5468	19.824
104.463	111.996	115.302	89.3877	88.5386	57.9512	56.5796	32.5277	31.9103	18.5857	18.1083	9.71294	9.41021	3.98177	3.83872			104.663	45.8639	46.5606	31.5928	30.2526	20.768	19.5301	12.7939	11.9892	7.04166	6.7539	3.55587	3.55145	1.75208	1.71299				103.463	180.33	189.638	160.227	166.895	132.387	129.973	99.4008	92.874	64.8731	60.5312	38.507	36.6081	20.6914	19.9591
105.463	112.266	115.575	89.7854	88.9727	58.3421	56.9623	32.7975	32.1639	18.7353	18.2671	9.81059	9.49808	4.03062	3.87625			105.663	46.1181	46.8017	31.7911	30.4392	20.925	19.6599	12.8713	12.0762	7.09798	6.80772	3.6138	3.58192	1.76767	1.72927				104.463	180.651	189.723	160.55	167.247	132.807	130.498	99.8245	93.3592	65.298	60.8903	38.7401	36.842	20.8241	20.0937
106.463	112.524	115.842	90.1895	89.4019	58.7225	57.3428	33.0562	32.4169	18.8842	18.4258	9.90005	9.58589	4.06892	3.91378			106.663	46.3407	47.0406	31.9737	30.6248	21.0579	19.7893	12.9611	12.1631	7.17074	6.86148	3.65314	3.61237	1.78937	1.74554				105.463	180.923	189.805	160.888	167.591	133.228	131.015	100.184	93.8403	65.6561	61.2473	38.9969	37.0748	20.963	20.2278
107.463	112.792	116.103	90.585	89.8263	59.093	57.7211	33.3078	32.6691	19.0221	18.5842	9.97876	9.67362	4.09093	3.95128			107.663	46.5573	47.2773	32.1784	30.8096	21.1899	19.9184	13.0362	12.2498	7.22633	6.9152	3.69084	3.6428	1.79671	1.76179				106.463	181.205	189.883	161.216	167.926	133.64	131.525	100.596	94.3173	66.0157	61.6021	39.2527	37.3065	21.1108	20.3613
108.463	113.038	116.358	90.9942	90.246	59.467	58.0973	33.5783	32.9206	19.168	18.7424	10.0729	9.7613	4.12275	3.98878			108.663	46.7523	47.512	32.3649	30.9936	21.3162	20.0472	13.1207	12.3365	7.27939	6.96886	3.7245	3.67321	1.79888	1.77804				107.463	181.532	189.958	161.61	168.254	134.084	132.028	101.005	94.7903	66.3605	61.9548	39.4911	37.5371	21.2606	20.4942
109.463	113.267	116.607	91.3818	90.6611	59.8496	58.4714	33.8298	33.1714	19.3057	18.9004	10.1423	9.84891	4.14318	4.02626			109.663	46.9518	47.7446	32.5403	31.1767	21.4554	20.1756	13.2088	12.4229	7.33469	7.02248	3.75481	3.7036	1.82042	1.79428				108.463	181.852	190.029	162.012	168.574	134.506	132.524	101.431	95.2592	66.6948	62.3054	39.7122	37.7666	21.3844	20.6266
110.463	113.492	116.851	91.7646	91.0714	60.2339	58.8434	34.0776	33.4215	19.4426	19.0582	10.2187	9.93645	4.15192	4.06372			110.663	47.1705	47.9751	32.7222	31.3589	21.5937	20.3038	13.308	12.5093	7.38638	7.07606	3.79335	3.73397	1.8278	1.81052				109.463	182.136	190.098	162.367	168.886	134.887	133.014	101.837	95.7241	67.0209	62.6539	39.9457	37.9951	21.5251	20.7585
111.463	113.724	117.09	92.1542	91.4773	60.5928	59.2134	34.3259	33.6709	19.5896	19.2157	10.2986	10.0239	4.18838	4.10117			111.663	47.3704	48.2035	32.8839	31.5403	21.732	20.4316	13.4144	12.5956	7.43905	7.12958	3.83284	3.76433	1.84569	1.82674				110.463	182.42	190.163	162.687	169.191	135.278	133.497	102.27	96.185	67.364	63.0003	40.1753	38.2224	21.6598	20.8899
112.463	113.971	117.323	92.513	91.8785	60.9418	59.5812	34.586	33.9195	19.7629	19.373	10.3976	10.1113	4.22031	4.1386			112.663	47.5892	48.43	33.0388	31.7208	21.8735	20.5591	13.5176	12.6817	7.4906	7.18305	3.87141	3.79466	1.85521	1.84296				111.463	182.672	190.226	163.019	169.489	135.659	133.973	102.651	96.642	67.6858	63.3446	40.4068	38.4487	21.7825	21.0207
113.463	114.207	117.552	92.8763	92.2753	61.296	59.947	34.8189	34.1675	19.9257	19.53	10.4634	10.1987	4.25303	4.17602			113.663	47.7926	48.6544	33.1777	31.9005	21.9965	20.6863	13.6071	12.7677	7.54214	7.23648	3.89335	3.82498	1.85581	1.85917				112.463	182.971	190.286	163.348	169.78	135.99	134.443	103.031	97.0951	68.0171	63.6868	40.6383	38.6738	21.9019	21.151
114.463	114.424	117.775	93.2256	92.6677	61.6499	60.3107	35.0672	34.4148	20.1088	19.6869	10.555	10.286	4.29752	4.21343			114.663	47.9901	48.8768	33.344	32.0794	22.1156	20.8131	13.6796	12.8536	7.60096	7.28985	3.93046	3.85527	1.8584	1.87537				113.463	183.255	190.344	163.684	170.064	136.362	134.907	103.392	97.5444	68.3248	64.027	40.872	38.898	22.0392	21.2807
115.463	114.644	117.993	93.5698	93.0557	61.993	60.6724	35.3068	34.6613	20.2629	19.8435	10.6565	10.3732	4.328	4.25082			115.663	48.1884	49.0973	33.5155	32.2575	22.2435	20.9397	13.7657	12.9393	7.65813	7.34318	3.96919	3.88555	1.86428	1.89156				114.463	183.518	190.399	163.985	170.342	136.736	135.364	103.786	97.9898	68.6304	64.3652	41.0911	39.121	22.1639	21.4099
116.463	114.868	118.206	93.9384	93.4394	62.3848	61.032	35.5337	34.9072	20.4054	19.9999	10.7635	10.4603	4.37959	4.28819			116.663	48.3761	49.3157	33.6731	32.4347	22.3693	21.0659	13.8369	13.0249	7.70742	7.39646	3.99773	3.9158	1.8853	1.90775				115.463	183.753	190.451	164.279	170.612	137.04	135.815	104.191	98.4314	68.9366	64.7013	41.3155	39.343	22.3005	21.5386
117.463	115.09	118.415	94.2974	93.8188	62.7418	61.3897	35.7727	35.1524	20.5407	20.1561	10.8365	10.5474	4.40435	4.32555			117.663	48.5554	49.5323	33.8295	32.6111	22.4865	21.1918	13.9116	13.1104	7.76499	7.4497	4.02357	3.94604	1.90149	1.92392				116.463	183.994	190.502	164.574	170.877	137.378	136.26	104.541	98.8693	69.2579	65.0353	41.5319	39.564	22.438	21.6668
118.463	115.279	118.619	94.627	94.194	63.0975	61.7453	36.0095	35.3968	20.6776	20.312	10.9121	10.6345	4.43142	4.3629			118.663	48.7558	49.7469	34.0183	32.7867	22.6169	21.3174	13.9751	13.1958	7.81335	7.50288	4.05816	3.97626	1.93169	1.94009				117.463	184.246	190.55	164.895	171.135	137.77	136.699	104.891	99.3034	69.5835	65.3674	41.7554	39.7839	22.5904	21.7945
119.463	115.473	118.819	94.9302	94.565	63.4503	62.0989	36.2598	35.6406	20.8498	20.4677	10.9973	10.7214	4.4466	4.40023			119.663	48.963	49.9596	34.2039	32.9614	22.7555	21.4427	14.0722	13.2811	7.87937	7.55602	4.09565	4.00646	1.96791	1.95625				118.463	184.502	190.596	165.21	171.387	138.139	137.133	105.279	99.7338	69.8865	65.6975	41.9957	40.0027	22.7006	21.9216
120.463	115.686	119.014	95.2681	94.9318	63.8068	62.4506	36.5087	35.8837	21.0153	20.6232	11.0823	10.8083	4.48054	4.43755			120.663	49.1633	50.1704	34.3842	33.1354	22.9026	21.5676	14.1713	13.3662	7.94878	7.60911	4.1264	4.03664	1.99802	1.9724				119.463	184.74	190.64	165.504	171.634	138.475	137.56	105.644	100.161	70.1695	66.0256	42.2315	40.2205	22.8477	22.0482
121.463	115.883	119.204	95.6121	95.2946	64.1615	62.8002	36.7368	36.1261	21.1718	20.7785	11.1604	10.8952	4.51854	4.47485			121.663	49.3805	50.3794	34.5701	33.3085	23.0337	21.6923	14.2768	13.4512	8.00244	7.66215	4.17439	4.0668	2.03552	1.98855				120.463	184.988	190.682	165.797	171.874	138.842	137.981	106.004	100.584	70.487	66.3518	42.4461	40.4373	22.9805	22.1744
122.463	116.068	119.391	95.9362	95.6533	64.4889	63.1479	36.9811	36.3678	21.3259	20.9335	11.2537	10.9819	4.55192	4.51214			122.663	49.5983	50.5865	34.768	33.4809	23.1814	21.8166	14.3681	13.5361	8.06476	7.71514	4.19392	4.09694	2.06482	2.00468				121.463	185.216	190.723	166.096	172.109	139.203	138.397	106.354	101.003	70.8492	66.6759	42.6266	40.6531	23.1084	22.3
123.463	116.263	119.573	96.298	96.008	64.8299	63.4937	37.2254	36.6089	21.4891	21.0884	11.3375	11.0686	4.58683	4.54941			123.663	49.7729	50.7917	34.9561	33.6524	23.3251	21.9406	14.4709	13.6209	8.11979	7.76808	4.22612	4.12706	2.07256	2.02081				122.463	185.46	190.761	166.391	172.338	139.535	138.807	106.724	101.419	71.1598	66.9982	42.8402	40.8678	23.246	22.425
124.463	116.482	119.752	96.648	96.3587	65.1939	63.8375	37.4858	36.8492	21.6542	21.243	11.432	11.1553	4.63761	4.58667			124.663	49.9598	50.9951	35.1242	33.8232	23.4362	22.0644	14.5701	13.7055	8.18045	7.82098	4.25234	4.15716	2.08814	2.03693				123.463	185.699	190.798	166.659	172.562	139.868	139.212	107.092	101.832	71.4529	67.3184	43.0654	41.0815	23.3736	22.5496
125.463	116.688	119.926	96.9729	96.7056	65.553	64.1794	37.7391	37.0889	21.8062	21.3974	11.5216	11.2418	4.68078	4.62391			125.663	50.1457	51.1967	35.2835	33.9932	23.5423	22.1878	14.6565	13.7901	8.23479	7.87383	4.27017	4.18725	2.11551	2.05304				124.463	185.92	190.834	166.92	172.781	140.186	139.611	107.444	102.24	71.7663	67.6368	43.3018	41.2942	23.5084	22.6737
126.463	116.891	120.097	97.2801	97.0485	65.8786	64.5193	38.0016	37.3279	21.9578	21.5515	11.6346	11.3284	4.72418	4.66114			126.663	50.3365	51.3966	35.4335	34.1623	23.6446	22.3109	14.7353	13.8745	8.27859	7.92663	4.2967	4.21731	2.12667	2.06914				125.463	186.144	190.867	167.183	172.995	140.511	140.004	107.782	102.646	72.0756	67.9533	43.5312	41.5059	23.6377	22.7973
127.463	117.057	120.264	97.5954	97.3877	66.1941	64.8574	38.2388	37.5662	22.0872	21.7055	11.7313	11.4148	4.77352	4.69836			127.663	50.5254	51.5946	35.5704	34.3307	23.7589	22.4336	14.8245	13.9587	8.3172	7.97938	4.31571	4.24736	2.14232	2.08524				126.463	186.366	190.9	167.45	173.203	140.814	140.393	108.116	103.048	72.3809	68.2678	43.7481	41.7166	23.7424	22.9203
128.463	117.249	120.427	97.9099	97.723	66.5573	65.1935	38.5111	37.8038	22.2663	21.8592	11.8426	11.5012	4.84364	4.73556			128.663	50.6813	51.7909	35.7157	34.4983	23.8745	22.5561	14.9167	14.0429	8.36517	8.03209	4.34088	4.27738	2.14858	2.10133				127.463	186.577	190.931	167.693	173.407	141.085	140.776	108.459	103.446	72.672	68.5805	43.9583	41.9262	23.8494	23.0429
129.463	117.443	120.586	98.2159	98.0546	66.9231	65.5278	38.7675	38.0408	22.4333	22.0127	11.9376	11.5875	4.90952	4.77274			129.663	50.8577	51.9854	35.8713	34.6651	23.9932	22.6783	14.98	14.1269	8.41051	8.08474	4.36041	4.30739	2.15458	2.11741				128.463	186.753	190.96	167.911	173.605	141.385	141.153	108.769	103.841	72.9238	68.8913	44.1661	42.1349	23.9591	23.165
130.463	117.628	120.742	98.5003	98.3826	67.2756	65.8602	39.0118	38.2771	22.6056	22.1659	12.0544	11.6738	4.97214	4.80991			130.663	51.0289	52.1782	36.0344	34.8312	24.1123	22.8002	15.0554	14.2109	8.44932	8.13735	4.38911	4.33738	2.15728	2.13348				129.463	186.963	190.989	168.149	173.8	141.68	141.526	109.078	104.233	73.1757	69.2002	44.3563	42.3426	24.0783	23.2866
131.463	117.817	120.895	98.8109	98.7068	67.586	66.1907	39.2324	38.5127	22.7757	22.319	12.1246	11.76	5.00373	4.84707			131.663	51.1996	52.3693	36.1923	34.9965	24.2326	22.9217	15.1479	14.2947	8.49835	8.18992	4.41127	4.36735	2.16619	2.14954				130.463	187.157	191.016	168.395	173.989	141.963	141.894	109.395	104.621	73.4471	69.5073	44.5528	42.5493	24.2087	23.4076
132.463	117.997	121.044	99.1199	99.0275	67.9292	66.5194	39.4637	38.7476	22.938	22.4718	12.1963	11.8461	5.06846	4.88421			132.663	51.3528	52.5587	36.3561	35.161	24.3626	23.043	15.2128	14.3783	8.57138	8.24243	4.43581	4.3973	2.169	2.16559				131.463	187.348	191.042	168.645	174.174	142.279	142.257	109.72	105.007	73.7356	69.8125	44.7618	42.755	24.3487	23.5282
133.463	118.173	121.19	99.4018	99.3445	68.2589	66.8462	39.703	38.9819	23.0794	22.6244	12.2709	11.9322	5.10557	4.92134			133.663	51.5378	52.7464	36.4931	35.3247	24.482	23.1639	15.2955	14.4619	8.62666	8.2949	4.46799	4.42723	2.17492	2.18164				132.463	187.548	191.067	168.895	174.355	142.591	142.614	110.052	105.388	74.0271	70.1159	44.9946	42.9598	24.4907	23.6483
134.463	118.322	121.332	99.6857	99.6581	68.5702	67.1712	39.9308	39.2156	23.2368	22.7768	12.3588	12.0182	5.14307	4.95845			134.663	51.7268	52.9325	36.6595	35.4877	24.6022	23.2846	15.3784	14.5453	8.67305	8.34732	4.5018	4.45714	2.20345	2.19768				133.463	187.728	191.091	169.146	174.532	142.872	142.967	110.354	105.767	74.2967	70.4174	45.2055	43.1636	24.6103	23.768
135.463	118.479	121.472	99.9642	99.9681	68.8561	67.4944	40.1685	39.4485	23.3844	22.929	12.434	12.1041	5.17096	4.99555			135.663	51.9154	53.1169	36.8102	35.65	24.7387	23.4049	15.4482	14.6286	8.74436	8.39969	4.53792	4.48703	2.23211	2.21371				134.463	187.928	191.113	169.357	174.704	143.162	143.316	110.662	106.142	74.5671	70.7172	45.4043	43.3664	24.7305	23.8871
136.463	118.647	121.608	100.263	100.275	69.1761	67.8157	40.3997	39.6808	23.5273	23.081	12.5138	12.19	5.22143	5.03263			136.663	52.0921	53.2996	36.9671	35.8115	24.8579	23.525	15.5425	14.7118	8.79141	8.45202	4.57307	4.51691	2.24975	2.22973				135.463	188.126	191.135	169.587	174.872	143.452	143.659	110.968	106.514	74.8461	71.0151	45.5963	43.5682	24.8602	24.0057
137.463	118.797	121.741	100.546	100.578	69.5078	68.1353	40.6468	39.9125	23.7042	23.2327	12.6052	12.2758	5.25971	5.0697			137.663	52.2739	53.4807	37.1262	35.9722	25.0009	23.6447	15.6248	14.7949	8.85828	8.50429	4.62643	4.54676	2.29995	2.24575				136.463	188.323	191.156	169.829	175.037	143.719	143.998	111.25	106.883	75.1045	71.3113	45.7679	43.7691	24.9912	24.1239
138.463	118.949	121.872	100.83	100.878	69.8191	68.453	40.8834	40.1435	23.8507	23.3842	12.6778	12.3615	5.29584	5.10676			138.663	52.444	53.6602	37.2879	36.1322	25.1202	23.7641	15.7225	14.8779	8.91278	8.55652	4.65613	4.5766	2.32264	2.26175				137.463	188.491	191.176	170.048	175.197	143.979	144.332	111.532	107.249	75.3759	71.6057	45.9373	43.9691	25.1011	24.2416
139.463	119.098	121.999	101.111	101.174	70.1558	68.769	41.1229	40.3738	24.0259	23.5355	12.763	12.4472	5.35075	5.1438			139.663	52.624	53.8382	37.454	36.2914	25.2364	23.8833	15.8234	14.9607	8.97224	8.60871	4.68532	4.60641	2.36176	2.27775				138.463	188.637	191.195	170.255	175.354	144.261	144.662	111.822	107.612	75.6479	71.8983	46.1227	44.1681	25.2376	24.3588
140.463	119.262	122.124	101.388	101.467	70.4649	69.0832	41.3673	40.6035	24.1662	23.6866	12.8518	12.5328	5.38628	5.18082			140.663	52.7912	54.0145	37.6072	36.4499	25.3578	24.0021	15.9102	15.0434	9.03174	8.66084	4.73283	4.63621	2.38215	2.29374				139.463	188.797	191.213	170.452	175.507	144.525	144.987	112.107	107.971	75.9146	72.1891	46.3118	44.3661	25.3324	24.4755
141.463	119.39	122.246	101.675	101.757	70.768	69.3956	41.5952	40.8325	24.3014	23.8375	12.9257	12.6184	5.42242	5.21783			141.663	52.9482	54.1893	37.7519	36.6077	25.4812	24.1207	16.0165	15.126	9.08527	8.71293	4.77046	4.66599	2.41404	2.30972				140.463	188.967	191.231	170.685	175.657	144.783	145.308	112.381	108.328	76.1788	72.4782	46.5208	44.5632	25.4476	24.5918
142.463	119.56	122.365	101.924	102.044	71.0816	69.7063	41.8422	41.0609	24.4601	23.9882	12.9974	12.7039	5.45317	5.25483			142.663	53.1017	54.3625	37.8944	36.7647	25.5852	24.2389	16.0991	15.2085	9.13103	8.76497	4.79116	4.69575	2.41952	2.3257				141.463	189.117	191.247	170.89	175.802	145.062	145.624	112.675	108.681	76.4313	72.7656	46.7372	44.7594	25.5481	24.7076
143.463	119.715	122.481	102.164	102.327	71.3964	70.0152	42.0767	41.2886	24.5944	24.1386	13.0811	12.7893	5.49602	5.29181			143.663	53.2452	54.5342	38.0289	36.9211	25.6974	24.3569	16.1735	15.2909	9.16449	8.81697	4.81535	4.72549	2.4395	2.34166				142.463	189.289	191.263	171.091	175.945	145.304	145.937	112.971	109.032	76.6884	73.0513	46.9286	44.9546	25.6583	24.8229
144.463	119.858	122.595	102.418	102.607	71.7068	70.3224	42.3161	41.5157	24.7443	24.2888	13.1515	12.8747	5.51974	5.32878			144.663	53.4053	54.7043	38.1592	37.0766	25.8169	24.4745	16.2617	15.3731	9.20384	8.86892	4.84105	4.75521	2.46009	2.35762				143.463	189.471	191.279	171.309	176.084	145.563	146.245	113.283	109.379	76.9663	73.3352	47.1364	45.1489	25.7748	24.9378
145.463	119.999	122.707	102.659	102.884	72.0057	70.6279	42.5496	41.7422	24.9031	24.4388	13.2283	12.96	5.56644	5.36573			145.663	53.5454	54.8729	38.3068	37.2315	25.9279	24.5919	16.3353	15.4552	9.25289	8.92082	4.88513	4.78491	2.48029	2.37357				144.463	189.651	191.293	171.507	176.22	145.786	146.548	113.569	109.724	77.2495	73.6174	47.2786	45.3423	25.9001	25.0521
146.463	120.136	122.816	102.885	103.158	72.2855	70.9316	42.7792	41.968	25.0527	24.5886	13.31	13.0452	5.60732	5.40267			146.663	53.6941	55.0401	38.4473	37.3857	26.0373	24.709	16.4011	15.5372	9.29466	8.97267	4.92221	4.8146	2.47825	2.38951				145.463	189.805	191.307	171.723	176.353	146.002	146.848	113.833	110.065	77.4873	73.8979	47.4543	45.5348	25.996	25.1661
147.463	120.243	122.923	103.123	103.429	72.5603	71.2337	42.9831	42.1931	25.2058	24.7382	13.391	13.1304	5.65664	5.4396			147.663	53.862	55.2057	38.586	37.5391	26.1467	24.8257	16.4704	15.6191	9.34098	9.02448	4.95038	4.84426	2.49077	2.40545				146.463	189.946	191.321	171.924	176.482	146.242	147.144	114.074	110.404	77.7357	74.1768	47.655	45.7264	26.1207	25.2795
148.463	120.365	123.027	103.354	103.697	72.8377	71.534	43.1988	42.4177	25.3615	24.8875	13.477	13.2155	5.70649	5.47651			148.663	54.0132	55.3699	38.7266	37.6918	26.2551	24.9422	16.5416	15.7009	9.39355	9.07624	4.97366	4.87391	2.50833	2.42137				147.463	190.087	191.334	172.114	176.609	146.502	147.435	114.344	110.74	77.9964	74.4539	47.8456	45.917	26.2462	25.3925
149.463	120.488	123.129	103.599	103.962	73.1284	71.8327	43.4022	42.6416	25.508	25.0367	13.5527	13.3006	5.74884	5.5134			149.663	54.1718	55.5326	38.8583	37.8438	26.3659	25.0584	16.6296	15.7826	9.45078	9.12795	5.00464	4.90354	2.52218	2.43729				148.463	190.236	191.346	172.283	176.732	146.753	147.723	114.607	111.073	78.2428	74.7295	48.0209	46.1068	26.3404	25.505
150.463	120.611	123.228	103.841	104.224	73.4209	72.1297	43.6039	42.8648	25.6502	25.1856	13.6462	13.3855	5.80077	5.55028			150.663	54.3259	55.6939	38.9805	37.9951	26.478	25.1743	16.7226	15.8641	9.50336	9.17962	5.02532	4.93314	2.54109	2.4532				149.463	190.354	191.358	172.454	176.853	146.982	148.007	114.843	111.403	78.4585	75.0033	48.2129	46.2956	26.4753	25.6171
151.463	120.749	123.326	104.072	104.484	73.7117	72.425	43.8236	43.0875	25.7915	25.3343	13.7183	13.4705	5.84478	5.58715			151.663	54.4751	55.8537	39.0982	38.1457	26.5726	25.2899	16.794	15.9455	9.54134	9.23124	5.04688	4.96273	2.53743	2.4691				150.463	190.479	191.369	172.627	176.971	147.228	148.287	115.107	111.73	78.6926	75.2755	48.4024	46.4836	26.5774	25.7288
152.463	120.866	123.421	104.286	104.74	73.9875	72.7187	44.0601	43.3095	25.9543	25.4828	13.8128	13.5553	5.88082	5.624			152.663	54.6291	56.0122	39.2278	38.2956	26.6745	25.4052	16.8595	16.0268	9.58477	9.28281	5.07106	4.9923	2.54853	2.48499				151.463	190.609	191.38	172.816	177.086	147.456	148.563	115.347	112.055	78.9349	75.5461	48.5871	46.6706	26.6797	25.8399
153.463	120.988	123.514	104.504	104.993	74.2592	73.0107	44.2797	43.5308	26.1063	25.6311	13.8921	13.6401	5.91876	5.66084			153.663	54.7699	56.1692	39.3578	38.4449	26.7941	25.5203	16.9386	16.108	9.64058	9.33434	5.10134	5.02186	2.53987	2.50088				152.463	190.755	191.39	173.007	177.198	147.699	148.835	115.6	112.376	79.1748	75.815	48.7618	46.8568	26.797	25.9507
154.463	121.098	123.605	104.747	105.244	74.5391	73.3011	44.4995	43.7516	26.2645	25.7792	13.974	13.7249	5.94841	5.69766			154.663	54.9197	56.3248	39.4844	38.5934	26.9149	25.635	17.018	16.1891	9.6774	9.38582	5.14006	5.05139	2.54968	2.51676				153.463	190.898	191.4	173.183	177.308	147.935	149.104	115.861	112.695	79.4175	76.0823	48.9578	47.0421	26.9166	26.0609
155.463	121.214	123.694	104.974	105.491	74.8351	73.5898	44.728	43.9717	26.4015	25.9271	14.0662	13.8095	5.98421	5.73447			155.663	55.0884	56.479	39.6049	38.7412	27.0524	25.7494	17.1004	16.27	9.74559	9.43725	5.19151	5.0809	2.55931	2.53263				154.463	191.054	191.409	173.355	177.415	148.168	149.369	116.13	113.011	79.6453	76.3481	49.1215	47.2265	27.0258	26.1708
156.463	121.348	123.782	105.18	105.736	75.1093	73.877	44.96	44.1912	26.5537	26.0747	14.1436	13.8942	6.0272	5.77126			156.663	55.2336	56.6319	39.7452	38.8883	27.1791	25.8636	17.1804	16.3509	9.79198	9.48863	5.22666	5.1104	2.58238	2.54849				155.463	191.189	191.418	173.529	177.52	148.377	149.63	116.388	113.325	79.863	76.6122	49.2574	47.41	27.119	26.2801
157.463	121.473	123.867	105.401	105.979	75.3644	74.1625	45.1781	44.41	26.7103	26.2222	14.229	13.9787	6.06048	5.80804			157.663	55.3923	56.7834	39.87	39.0348	27.2879	25.9775	17.2634	16.4316	9.83446	9.53997	5.25627	5.13988	2.61075	2.56434				156.463	191.306	191.427	173.687	177.622	148.591	149.888	116.631	113.636	80.0849	76.8747	49.4346	47.5927	27.2267	26.3891
158.463	121.581	123.95	105.631	106.218	75.6359	74.4464	45.3977	44.6283	26.8411	26.3694	14.2994	14.0632	6.09998	5.84481			158.663	55.5144	56.9335	39.9888	39.1806	27.3969	26.0911	17.3404	16.5122	9.87461	9.59127	5.3033	5.16933	2.63301	2.58019				157.463	191.433	191.435	173.844	177.722	148.81	150.143	116.86	113.944	80.325	77.1357	49.6298	47.7745	27.3179	26.4976
159.463	121.692	124.032	105.882	106.455	75.9025	74.7287	45.6266	44.8459	26.9604	26.5164	14.3863	14.1476	6.13174	5.88156			159.663	55.6487	57.0823	40.1259	39.3257	27.4881	26.2044	17.4182	16.5927	9.93227	9.64252	5.34042	5.19877	2.63671	2.59603				158.463	191.546	191.443	173.992	177.819	149.003	150.394	117.086	114.25	80.5603	77.3951	49.8004	47.9554	27.4079	26.6056
160.463	121.805	124.111	106.111	106.689	76.1747	75.0094	45.867	45.0629	27.0924	26.6632	14.473	14.232	6.16302	5.91829			160.663	55.8115	57.2298	40.2622	39.4701	27.5789	26.3174	17.4908	16.673	9.96869	9.69372	5.36547	5.22819	2.64104	2.61186				159.463	191.675	191.451	174.144	177.914	149.21	150.641	117.311	114.553	80.7943	77.6529	49.971	48.1355	27.5158	26.7132
161.463	121.908	124.189	106.311	106.921	76.4206	75.2886	46.0713	45.2793	27.2286	26.8098	14.5542	14.3163	6.17907	5.95502			161.663	55.9605	57.376	40.3876	39.6139	27.666	26.4302	17.5671	16.7533	10.0118	9.74487	5.40275	5.25759	2.65618	2.62768				160.463	191.805	191.458	174.307	178.007	149.421	150.886	117.561	114.853	81.0248	77.9092	50.1531	48.3147	27.6168	26.8204
162.463	122.017	124.265	106.512	107.15	76.6525	75.5662	46.2647	45.4951	27.3389	26.9562	14.6151	14.4005	6.20931	5.99172			162.663	56.1136	57.5209	40.5088	39.757	27.7768	26.5426	17.6239	16.8334	10.0644	9.79598	5.41385	5.28698	2.68145	2.64349				161.463	191.926	191.465	174.465	178.098	149.65	151.127	117.791	115.151	81.2524	78.164	50.3022	48.493	27.7168	26.9272
163.463	122.121	124.34	106.736	107.376	76.9025	75.8422	46.4352	45.7103	27.4701	27.1024	14.6955	14.4847	6.22389	6.02842			163.663	56.2593	57.6645	40.6436	39.8994	27.875	26.6548	17.7171	16.9134	10.1251	9.84704	5.44282	5.31634	2.69852	2.6593				162.463	192.053	191.471	174.644	178.186	149.881	151.364	118.003	115.446	81.4671	78.4172	50.4526	48.6706	27.8164	27.0335
164.463	122.212	124.413	106.964	107.6	77.173	76.1167	46.6258	45.9249	27.6119	27.2483	14.7675	14.5688	6.26218	6.0651			164.663	56.3938	57.8068	40.771	40.0412	27.9688	26.7667	17.7812	16.9934	10.1747	9.89806	5.47517	5.34569	2.70286	2.6751				163.463	192.156	191.478	174.784	178.273	150.09	151.599	118.251	115.739	81.7031	78.6689	50.6038	48.8472	27.9356	27.1393
165.463	122.309	124.484	107.139	107.822	77.4512	76.3896	46.8239	46.1388	27.7379	27.3941	14.853	14.6528	6.28957	6.10176			165.663	56.5439	57.9479	40.8944	40.1823	28.0697	26.8783	17.8531	17.0731	10.2274	9.94903	5.49765	5.37501	2.71595	2.69089				164.463	192.266	191.484	174.934	178.357	150.252	151.83	118.471	116.029	81.9449	78.9191	50.7712	49.0231	28.0365	27.2448
166.463	122.412	124.554	107.311	108.041	77.7124	76.6611	47.025	46.3522	27.8705	27.5396	14.9452	14.7368	6.31402	6.13841			166.663	56.6779	58.0877	41.0065	40.3227	28.1614	26.9896	17.9451	17.1528	10.2797	9.99995	5.5122	5.40432	2.7376	2.70667				165.463	192.365	191.49	175.074	178.44	150.457	152.058	118.69	116.317	82.1569	79.1677	50.9603	49.1981	28.1378	27.3498
167.463	122.523	124.622	107.531	108.257	77.9832	76.9309	47.2278	46.5649	27.9948	27.685	15.0278	14.8208	6.34213	6.17505			167.663	56.8232	58.2262	41.1088	40.4626	28.2576	27.1007	18.024	17.2324	10.3405	10.0508	5.53774	5.43361	2.75375	2.72244				166.463	192.488	191.495	175.217	178.52	150.656	152.283	118.906	116.603	82.3632	79.4149	51.1078	49.3723	28.2514	27.4544
168.463	122.631	124.688	107.721	108.471	78.251	77.1993	47.4563	46.7771	28.1315	27.8301	15.1069	14.9046	6.37265	6.21167			168.663	56.963	58.3635	41.2322	40.6017	28.3566	27.2115	18.0931	17.3118	10.3967	10.1017	5.55637	5.46288	2.7811	2.73821				167.463	192.58	191.5	175.362	178.599	150.836	152.505	119.126	116.885	82.5657	79.6606	51.2506	49.5456	28.3622	27.5586
169.463	122.73	124.753	107.941	108.683	78.4928	77.4662	47.6771	46.9886	28.272	27.975	15.2064	14.9884	6.39371	6.24827			169.663	57.109	58.4997	41.3563	40.7402	28.4485	27.322	18.1712	17.3912	10.468	10.1524	5.58224	5.49213	2.7892	2.75397				168.463	192.667	191.506	175.484	178.676	151.006	152.724	119.325	117.166	82.7614	79.9048	51.3805	49.7181	28.4696	27.6623
170.463	122.823	124.817	108.127	108.892	78.7226	77.7315	47.8965	47.1996	28.4135	28.1197	15.2781	15.0722	6.42421	6.28487			170.663	57.241	58.6345	41.4839	40.8781	28.5578	27.4322	18.2623	17.4704	10.5436	10.2032	5.61424	5.52137	2.82697	2.76972				169.463	192.752	191.51	175.61	178.751	151.179	152.94	119.528	117.444	82.9552	80.1476	51.547	49.8898	28.57	27.7657
171.463	122.928	124.879	108.314	109.099	78.9875	77.9954	48.1348	47.4099	28.5516	28.2642	15.3643	15.1558	6.47152	6.32145			171.663	57.3876	58.7682	41.6118	41.0153	28.664	27.5422	18.3475	17.5495	10.6066	10.2539	5.65795	5.55058	2.85473	2.78546				170.463	192.856	191.515	175.731	178.824	151.342	153.153	119.719	117.72	83.1217	80.3889	51.6885	50.0607	28.6467	27.8686
172.463	123.026	124.94	108.487	109.304	79.2646	78.2578	48.3507	47.6197	28.6958	28.4085	15.4438	15.2394	6.51827	6.35801			172.663	57.4992	58.9007	41.7635	41.1519	28.7736	27.6518	18.4271	17.6285	10.6675	10.3045	5.70473	5.57978	2.86776	2.80119				171.463	192.964	191.52	175.855	178.895	151.502	153.364	119.93	117.993	83.3055	80.6288	51.823	50.2308	28.7181	27.9711
173.463	123.116	125	108.656	109.507	79.527	78.5187	48.5795	47.8288	28.8527	28.5526	15.5121	15.323	6.56573	6.39456			173.663	57.6286	59.0321	41.8746	41.2879	28.8745	27.7612	18.5082	17.7074	10.7079	10.3551	5.75099	5.60896	2.87634	2.81692				172.463	193.073	191.524	175.961	178.965	151.656	153.571	120.157	118.264	83.5035	80.8672	51.9674	50.4001	28.799	28.0731
174.463	123.197	125.058	108.841	109.707	79.7664	78.7782	48.7891	48.0374	28.9839	28.6965	15.5916	15.4065	6.59849	6.4311			174.663	57.7796	59.1622	42.0109	41.4232	28.9831	27.8703	18.5914	17.7861	10.7477	10.4057	5.78344	5.63812	2.8995	2.83264				173.463	193.168	191.528	176.1	179.033	151.824	153.775	120.364	118.533	83.7085	81.1041	52.1367	50.5686	28.8925	28.1748
175.463	123.285	125.115	109.023	109.905	80.0136	79.0362	48.9904	48.2453	29.1516	28.8401	15.6587	15.4899	6.63572	6.46762			175.663	57.9015	59.2912	42.1355	41.5579	29.1054	27.9792	18.6607	17.8648	10.8079	10.4562	5.81344	5.66726	2.91882	2.84835				174.463	193.282	191.532	176.243	179.1	152.008	153.977	120.549	118.8	83.9139	81.3397	52.3225	50.7362	29.0072	28.276
176.463	123.369	125.171	109.237	110.1	80.2562	79.2927	49.1906	48.4527	29.3046	28.9836	15.7413	15.5733	6.66749	6.50412			176.663	58.0586	59.4191	42.2643	41.692	29.2134	28.0878	18.7307	17.9433	10.8664	10.5067	5.85247	5.69638	2.92958	2.86405				175.463	193.369	191.536	176.379	179.165	152.192	154.176	120.732	119.064	84.1368	81.5738	52.5062	50.9031	29.1431	28.3769
177.463	123.46	125.225	109.405	110.294	80.5185	79.5478	49.3738	48.6595	29.4473	29.1269	15.8226	15.6566	6.69909	6.54062			177.663	58.1867	59.5458	42.3833	41.8254	29.3121	28.1961	18.7996	18.0218	10.9241	10.5571	5.87246	5.72548	2.94688	2.87975				176.463	193.46	191.539	176.51	179.228	152.381	154.373	120.94	119.326	84.3445	81.8066	52.6685	51.0692	29.263	28.4773
178.463	123.549	125.278	109.6	110.485	80.7598	79.8015	49.5743	48.8657	29.5782	29.2699	15.8957	15.7398	6.72039	6.57709			178.663	58.3093	59.6714	42.5061	41.9583	29.3964	28.3041	18.8747	18.1001	10.9804	10.6075	5.90197	5.75457	2.96119	2.89543				177.463	193.545	191.543	176.634	179.29	152.578	154.566	121.161	119.585	84.564	82.0379	52.812	51.2345	29.3636	28.5773
179.463	123.658	125.33	109.775	110.675	80.9996	80.0538	49.7751	49.0714	29.7091	29.4128	16.0087	15.823	6.76917	6.61356			179.663	58.4434	59.7959	42.6281	42.0905	29.4983	28.4119	18.9265	18.1783	11.0254	10.6578	5.93461	5.78363	2.97454	2.91111				178.463	193.624	191.546	176.744	179.351	152.73	154.758	121.381	119.843	84.7552	82.2679	52.9623	51.399	29.4739	28.6769
180.463	123.743	125.381	109.965	110.862	81.2342	80.3046	49.9856	49.2764	29.8506	29.5554	16.104	15.9061	6.82116	6.65001			180.663	58.5647	59.9193	42.7449	42.2221	29.5821	28.5194	18.9783	18.2564	11.0703	10.7081	5.96646	5.81268	2.96556	2.92679				179.463	193.681	191.549	176.878	179.41	152.887	154.946	121.599	120.098	84.9515	82.4964	53.1149	51.5627	29.5688	28.7761
181.463	123.823	125.431	110.163	111.047	81.4716	80.554	50.1945	49.4809	29.9908	29.6978	16.1856	15.9892	6.86205	6.68644			181.663	58.6712	60.0415	42.857	42.3531	29.6761	28.6266	19.042	18.3343	11.1024	10.7583	6.00254	5.84171	2.97143	2.94245				180.463	193.752	191.552	177.007	179.468	153.019	155.132	121.781	120.351	85.1336	82.7236	53.2492	51.7257	29.6473	28.8749
182.463	123.899	125.48	110.364	111.23	81.7009	80.802	50.414	49.6848	30.1286	29.8401	16.2745	16.0722	6.89885	6.72286			182.663	58.7944	60.1627	42.9776	42.4835	29.7778	28.7335	19.1121	18.4122	11.1507	10.8085	6.02461	5.87072	2.99004	2.9581				181.463	193.836	191.555	177.111	179.524	153.155	155.315	121.947	120.602	85.3031	82.9494	53.3793	51.8879	29.731	28.9734
183.463	123.976	125.527	110.542	111.411	81.9079	81.0487	50.6005	49.8881	30.2535	29.9821	16.3581	16.1551	6.93424	6.75927			183.663	58.9267	60.2828	43.1193	42.6133	29.8728	28.8402	19.1759	18.49	11.1951	10.8586	6.05801	5.89971	3.01302	2.97375				182.463	193.905	191.558	177.207	179.579	153.309	155.496	122.1	120.851	85.4567	83.1739	53.5245	52.0493	29.8081	29.0714
184.463	124.039	125.574	110.689	111.59	82.1361	81.2939	50.8017	50.0908	30.3941	30.1239	16.4287	16.238	6.95833	6.79566			184.663	59.0425	60.4019	43.2563	42.7424	29.9752	28.9466	19.25	18.5676	11.2398	10.9087	6.09443	5.92869	3.03156	2.98939				183.463	194.004	191.56	177.325	179.633	153.451	155.675	122.281	121.098	85.6447	83.397	53.6738	52.2099	29.9106	29.169
185.463	124.122	125.619	110.858	111.767	82.3916	81.5378	50.9954	50.293	30.5391	30.2656	16.5054	16.3208	7.00022	6.83204			185.663	59.1621	60.5199	43.3795	42.871	30.0671	29.0528	19.3142	18.6451	11.2834	10.9588	6.12401	5.95764	3.05021	3.00502				184.463	194.074	191.563	177.427	179.685	153.599	155.851	122.462	121.343	85.8357	83.6188	53.8068	52.3698	29.9703	29.2662
186.463	124.184	125.664	110.99	111.942	82.6414	81.7803	51.1696	50.4945	30.6675	30.407	16.5872	16.4036	7.02248	6.8684			186.663	59.2761	60.6368	43.5008	42.999	30.1703	29.1587	19.39	18.7225	11.3257	11.0088	6.15914	5.98658	3.07464	3.02065				185.463	194.125	191.565	177.537	179.737	153.711	156.025	122.661	121.585	86.0168	83.8393	53.9435	52.5289	30.066	29.363
187.463	124.249	125.707	111.137	112.115	82.8514	82.0214	51.3457	50.6956	30.8089	30.5482	16.6637	16.4863	7.05922	6.90475			187.663	59.4007	60.7527	43.6077	43.1264	30.258	29.2643	19.4713	18.7998	11.3721	11.0588	6.1848	6.0155	3.09234	3.03626				186.463	194.21	191.567	177.652	179.787	153.853	156.196	122.853	121.825	86.1985	84.0584	54.0981	52.6873	30.1823	29.4594
188.463	124.323	125.75	111.305	112.286	83.0743	82.2612	51.5495	50.896	30.9427	30.6892	16.7576	16.5689	7.07523	6.94109			188.663	59.5213	60.8675	43.7106	43.2532	30.349	29.3697	19.5469	18.877	11.4231	11.1087	6.20673	6.0444	3.10515	3.05187				187.463	194.29	191.57	177.757	179.836	153.995	156.365	123.026	122.064	86.3916	84.2762	54.2532	52.8449	30.2874	29.5555
189.463	124.398	125.792	111.482	112.455	83.3063	82.4997	51.7515	51.0959	31.0954	30.83	16.852	16.6515	7.10825	6.97741			189.663	59.6318	60.9814	43.8083	43.3794	30.446	29.4747	19.6234	18.9541	11.4641	11.1586	6.25223	6.07328	3.1198	3.06747				188.463	194.361	191.572	177.838	179.883	154.15	156.532	123.179	122.3	86.573	84.4927	54.4052	53.0018	30.3862	29.6511
190.463	124.485	125.832	111.653	112.622	83.5555	82.7368	51.9504	51.2952	31.2161	30.9706	16.9322	16.734	7.1566	7.01372			190.663	59.7442	61.0942	43.9033	43.505	30.5298	29.5796	19.6853	19.0311	11.5085	11.2084	6.27675	6.10214	3.13336	3.08306				189.463	194.435	191.574	177.945	179.93	154.282	156.696	123.338	122.535	86.7265	84.7079	54.5392	53.1579	30.4763	29.7464
191.463	124.558	125.872	111.802	112.788	83.7702	82.9726	52.144	51.4939	31.3667	31.111	17.0141	16.8164	7.19038	7.05001			191.663	59.8538	61.2061	44.0188	43.6301	30.6199	29.6841	19.7545	19.108	11.5527	11.2582	6.29677	6.13099	3.15344	3.09865				190.463	194.517	191.576	178.03	179.975	154.435	156.858	123.503	122.767	86.8921	84.9218	54.6584	53.3133	30.5582	29.8412
192.463	124.646	125.911	111.946	112.951	83.9967	83.207	52.3329	51.6921	31.5051	31.2512	17.1111	16.8988	7.21821	7.08629			192.663	59.987	61.3169	44.1347	43.7545	30.7151	29.7884	19.8306	19.1847	11.59	11.3079	6.33162	6.15981	3.16907	3.11423				191.463	194.601	191.577	178.138	180.02	154.577	157.018	123.678	122.997	87.0436	85.1344	54.7845	53.4679	30.6267	29.9357
193.463	124.719	125.949	112.089	113.113	84.2017	83.4401	52.5239	51.8897	31.6408	31.3912	17.1855	16.9811	7.2582	7.12255			193.663	60.116	61.4267	44.2607	43.8784	30.8189	29.8925	19.9144	19.2613	11.6443	11.3576	6.37756	6.18862	3.1841	3.12979				192.463	194.652	191.579	178.229	180.063	154.688	157.176	123.857	123.226	87.2128	85.3458	54.9063	53.6218	30.6898	30.0298
194.463	124.803	125.986	112.241	113.273	84.4246	83.672	52.7088	52.0868	31.7732	31.531	17.2596	17.0634	7.30345	7.1588			194.663	60.2282	61.5356	44.3739	44.0017	30.9213	29.9963	19.9866	19.3379	11.6992	11.4073	6.4303	6.21741	3.20952	3.14536				193.463	194.711	191.581	178.325	180.106	154.806	157.332	124.027	123.452	87.39	85.5559	55.0333	53.775	30.7545	30.1235
195.463	124.866	126.023	112.384	113.431	84.6349	83.9025	52.8911	52.2833	31.9037	31.6706	17.3405	17.1456	7.3332	7.19504			195.663	60.3375	61.6435	44.4859	44.1245	31.0154	30.0998	20.0667	19.4143	11.7508	11.4569	6.45286	6.24618	3.22019	3.16091				194.463	194.76	191.583	178.417	180.147	154.925	157.486	124.199	123.677	87.5598	85.7647	55.1768	53.9275	30.8383	30.2169
196.463	124.935	126.058	112.522	113.587	84.8464	84.1317	53.0728	52.4792	32.0165	31.81	17.422	17.2277	7.36456	7.23126			196.663	60.4422	61.7505	44.5982	44.2466	31.1171	30.203	20.1437	19.4906	11.7933	11.5064	6.48774	6.27494	3.2239	3.17645				195.463	194.816	191.584	178.496	180.187	155.06	157.637	124.349	123.899	87.7253	85.9722	55.333	54.0792	30.9342	30.3098
197.463	125.002	126.093	112.662	113.742	85.07	84.3596	53.267	52.6746	32.1504	31.9492	17.4976	17.3098	7.40979	7.26747			197.663	60.553	61.8564	44.7211	44.3682	31.2078	30.306	20.2139	19.5668	11.8455	11.5559	6.52538	6.30367	3.24295	3.19199				196.463	194.863	191.586	178.594	180.227	155.192	157.787	124.51	124.12	87.886	86.1785	55.4916	54.2302	31.0176	30.4024
198.463	125.061	126.127	112.803	113.895	85.2931	84.5863	53.4593	52.8695	32.2819	32.0882	17.567	17.3918	7.45149	7.30366			198.663	60.6377	61.9615	44.8343	44.4893	31.2911	30.4088	20.2859	19.6429	11.8889	11.6054	6.5496	6.33239	3.25594	3.20752				197.463	194.935	191.587	178.685	180.265	155.311	157.934	124.669	124.339	88.0361	86.3836	55.6221	54.3805	31.0877	30.4946
199.463	125.134	126.16	112.966	114.046	85.5142	84.8117	53.6399	53.0638	32.404	32.227	17.6497	17.4738	7.50363	7.33984			199.663	60.7495	62.0656	44.9454	44.6098	31.3861	30.5113	20.3596	19.7189	11.9328	11.6548	6.56174	6.36109	3.26985	3.22304				198.463	195.012	191.588	178.773	180.303	155.441	158.08	124.821	124.556	88.1932	86.5874	55.7499	54.5301	31.1844	30.5865
200.463	125.182	126.193	113.138	114.196	85.7296	85.0358	53.8264	53.2575	32.5554	32.3656	17.733	17.5557	7.5462	7.376			200.663	60.8596	62.1688	45.0551	44.7297	31.4662	30.6135	20.4413	19.7948	11.9881	11.7042	6.58454	6.38977	3.28838	3.23856				199.463	195.084	191.59	178.872	180.34	155.57	158.223	124.97	124.771	88.3549	86.7901	55.8709	54.679	31.2654	30.6779
201.463	125.241	126.225	113.288	114.344	85.9409	85.2587	54.0158	53.4507	32.6964	32.504	17.8235	17.6375	7.58765	7.41216			201.663	60.9742	62.2711	45.1709	44.849	31.5603	30.7155	20.5355	19.8705	12.025	11.7535	6.60974	6.41843	3.32191	3.25406				200.463	195.153	191.591	178.954	180.376	155.7	158.365	125.109	124.984	88.5429	86.9915	56.0114	54.8271	31.3556	30.769
202.463	125.304	126.256	113.436	114.49	86.1698	85.4803	54.1965	53.6433	32.8297	32.6422	17.9036	17.7193	7.62395	7.44829			202.663	61.0772	62.3725	45.2755	44.9678	31.6407	30.8172	20.6144	19.9462	12.0655	11.8028	6.63652	6.44707	3.3529	3.26956				201.463	195.228	191.592	179.02	180.411	155.827	158.504	125.247	125.196	88.7126	87.1917	56.1282	54.9746	31.4385	30.8597
203.463	125.38	126.286	113.581	114.635	86.3732	85.7007	54.3982	53.8354	32.9812	32.7802	17.9784	17.801	7.65224	7.48441			203.663	61.2004	62.4729	45.3946	45.0861	31.7276	30.9186	20.6904	20.0217	12.1072	11.8521	6.66304	6.4757	3.36921	3.28505				202.463	195.295	191.593	179.095	180.445	155.959	158.642	125.401	125.405	88.8657	87.3906	56.2533	55.1213	31.526	30.9501
204.463	125.445	126.316	113.716	114.778	86.5652	85.9198	54.5822	54.027	33.1257	32.918	18.0691	17.8827	7.69599	7.52052			204.663	61.3091	62.5725	45.514	45.2038	31.8205	31.0199	20.7573	20.0971	12.1595	11.9013	6.68153	6.50431	3.38694	3.30054				203.463	195.349	191.594	179.184	180.478	156.084	158.778	125.554	125.613	89.0352	87.5884	56.41	55.2674	31.6258	31.0401
205.463	125.513	126.345	113.853	114.919	86.7755	86.1377	54.7695	54.218	33.2802	33.0556	18.1466	17.9643	7.72385	7.55662			205.663	61.4131	62.6712	45.6185	45.321	31.9191	31.1208	20.8316	20.1725	12.213	11.9504	6.71375	6.53289	3.40241	3.31601				204.463	195.425	191.595	179.268	180.511	156.207	158.912	125.731	125.819	89.2059	87.785	56.543	55.4128	31.7251	31.1297
206.463	125.585	126.373	113.97	115.059	86.9884	86.3544	54.9524	54.4084	33.4172	33.193	18.2306	18.0458	7.74427	7.5927			206.663	61.5256	62.769	45.713	45.4376	32.0219	31.2215	20.8868	20.2477	12.2639	11.9996	6.74609	6.56146	3.44308	3.33148				205.463	195.483	191.596	179.355	180.543	156.327	159.044	125.898	126.024	89.3645	87.9805	56.6713	55.5575	31.8268	31.2189
207.463	125.627	126.401	114.083	115.197	87.1722	86.5698	55.134	54.5984	33.5185	33.3303	18.3203	18.1273	7.77722	7.62876			207.663	61.6328	62.8659	45.8016	45.5537	32.1112	31.322	20.9541	20.3228	12.3254	12.0486	6.79421	6.59002	3.44687	3.34694				206.463	195.532	191.597	179.429	180.574	156.426	159.175	126.037	126.226	89.5332	88.1747	56.7847	55.7015	31.9071	31.3078
208.463	125.683	126.428	114.221	115.334	87.3469	86.7841	55.2995	54.7877	33.645	33.4673	18.388	18.2087	7.82199	7.66481			208.663	61.7392	62.962	45.8902	45.6692	32.2065	31.4222	21.0227	20.3978	12.3829	12.0977	6.84292	6.61855	3.44353	3.36239				207.463	195.585	191.598	179.517	180.604	156.547	159.303	126.164	126.427	89.6982	88.3678	56.9161	55.8448	32.0141	31.3964
209.463	125.746	126.455	114.358	115.469	87.5461	86.9971	55.4821	54.9766	33.7757	33.6041	18.4808	18.29	7.8652	7.70085			209.663	61.8459	63.0572	45.9701	45.7842	32.2832	31.5221	21.0891	20.4727	12.4388	12.1466	6.86229	6.64707	3.45638	3.37784				208.463	195.629	191.599	179.591	180.634	156.693	159.43	126.324	126.626	89.8707	88.5597	57.0379	55.9874	32.0696	31.4845
210.463	125.801	126.481	114.488	115.602	87.7399	87.209	55.6632	55.1649	33.9168	33.7407	18.5831	18.3713	7.90779	7.73687			210.663	61.9439	63.1516	46.0666	45.8987	32.3533	31.6218	21.1573	20.5475	12.4961	12.1956	6.88904	6.67557	3.45745	3.39327				209.463	195.667	191.6	179.662	180.663	156.797	159.555	126.458	126.824	89.9997	88.7505	57.1239	56.1294	32.1301	31.5724
211.463	125.858	126.506	114.628	115.735	87.9497	87.4197	55.8347	55.3527	34.0267	33.8771	18.6458	18.4526	7.93803	7.77288			211.663	62.0313	63.2451	46.1619	46.0126	32.4269	31.7212	21.2233	20.6222	12.5535	12.2445	6.91405	6.70405	3.4718	3.4087				210.463	195.71	191.601	179.739	180.691	156.891	159.679	126.591	127.02	90.1184	88.9401	57.2287	56.2706	32.1998	31.6598
212.463	125.908	126.531	114.748	115.865	88.1228	87.6291	56.0349	55.5399	34.1395	34.0134	18.7159	18.5337	7.94965	7.80888			212.663	62.1263	63.3378	46.2659	46.126	32.5113	31.8204	21.2788	20.6967	12.6084	12.2933	6.93113	6.73251	3.46795	3.42412				211.463	195.753	191.601	179.819	180.719	156.99	159.801	126.711	127.214	90.2548	89.1286	57.3378	56.4112	32.2702	31.7469
213.463	125.968	126.556	114.847	115.995	88.3206	87.8374	56.2152	55.7267	34.2787	34.1494	18.7862	18.6149	7.97796	7.84486			213.663	62.2265	63.4297	46.3832	46.2389	32.5935	31.9194	21.3373	20.7712	12.6579	12.3421	6.94956	6.76095	3.47532	3.43953				212.463	195.799	191.602	179.887	180.746	157.077	159.921	126.819	127.406	90.4115	89.3159	57.4561	56.5512	32.3387	31.8337
214.463	126.027	126.579	114.956	116.122	88.5197	88.0446	56.4147	55.9129	34.416	34.2852	18.8548	18.6959	7.99778	7.88083			214.663	61.9459	63.5208	46.4727	46.3513	32.6726	32.0181	21.395	20.8456	12.6974	12.3909	6.96787	6.78938	3.50387	3.45494				213.463	195.844	191.603	179.954	180.772	157.16	160.04	126.94	127.597	90.5642	89.5022	57.5797	56.6905	32.4171	31.9201
215.463	126.079	126.603	115.068	116.249	88.6989	88.2505	56.5856	56.0985	34.5754	34.4209	18.9145	18.7769	8.01941	7.91678			215.663	62.3373	63.611	46.5863	46.4631	32.7569	32.1165	21.4521	20.9198	12.7349	12.4396	6.99274	6.81778	3.50238	3.47034				214.463	195.907	191.604	180.017	180.798	157.275	160.156	127.079	127.786	90.7124	89.6873	57.7035	56.8291	32.4758	32.0061
216.463	126.149	126.625	115.19	116.374	88.882	88.4554	56.7662	56.2837	34.7281	34.5563	18.9953	18.8578	8.05641	7.95272			216.663	62.7767	63.7005	46.6876	46.5744	32.8474	32.2147	21.5194	20.994	12.7729	12.4883	7.0136	6.84617	3.52127	3.48573				215.463	195.958	191.604	180.1	180.823	157.38	160.272	127.201	127.974	90.8558	89.8713	57.8467	56.967	32.567	32.0918
217.463	126.187	126.648	115.331	116.497	89.0409	88.659	56.9327	56.4683	34.8653	34.6916	19.0527	18.9387	8.06806	7.98864			217.663	62.6323	63.7892	46.7798	46.6852	32.9361	32.3127	21.5804	21.068	12.8127	12.5369	7.03386	6.87454	3.54996	3.50111				216.463	196.015	191.605	180.16	180.847	157.493	160.386	127.364	128.16	91.0112	90.0542	57.9487	57.1044	32.6387	32.1772
218.463	126.243	126.669	115.443	116.62	89.2164	88.8615	57.1029	56.6524	35.0012	34.8266	19.1185	19.0195	8.10275	8.02455			218.663	62.7525	63.877	46.8706	46.7955	33.0264	32.4104	21.6317	21.1419	12.8615	12.5855	7.04417	6.9029	3.55213	3.51648				217.463	196.058	191.605	180.23	180.871	157.574	160.498	127.492	128.344	91.1361	90.236	58.0679	57.241	32.742	32.2622
219.463	126.294	126.691	115.562	116.74	89.4123	89.0629	57.2781	56.8359	35.1304	34.9615	19.1969	19.1003	8.13279	8.06045			219.663	62.8565	63.9641	46.9556	46.9053	33.1037	32.5079	21.6961	21.2157	12.8989	12.634	7.05939	6.93123	3.551	3.53185				218.463	196.113	191.606	180.286	180.895	157.679	160.609	127.63	128.527	91.3111	90.4167	58.1904	57.377	32.8361	32.3468
220.463	126.355	126.711	115.707	116.86	89.6067	89.2632	57.4546	57.019	35.2533	35.0962	19.2968	19.181	8.16625	8.09633			220.663	62.9507	64.0504	47.0564	47.0146	33.1856	32.6051	21.7498	21.2895	12.9517	12.6825	7.08282	6.95955	3.55081	3.54721				219.463	196.165	191.606	180.359	180.917	157.774	160.718	127.771	128.708	91.4549	90.5963	58.3271	57.5124	32.9352	32.4311
221.463	126.409	126.732	115.824	116.978	89.8012	89.4623	57.6365	57.2015	35.3676	35.2306	19.3817	19.2616	8.20665	8.1322			221.663	63.0527	64.136	47.1431	47.1233	33.2707	32.7021	21.803	21.3631	13.0045	12.7309	7.11479	6.98785	3.57273	3.56256				220.463	196.207	191.607	180.419	180.94	157.875	160.826	127.904	128.888	91.5813	90.7748	58.43	57.6471	32.9993	32.5151
222.463	126.447	126.752	115.961	117.095	89.9842	89.6603	57.8219	57.3835	35.4841	35.3649	19.4563	19.3422	8.2452	8.16806			222.663	63.1494	64.2208	47.2472	47.2316	33.366	32.7988	21.8817	21.4366	13.0586	12.7794	7.16093	7.01613	3.5809	3.5779				221.463	196.226	191.607	180.486	180.961	157.951	160.932	128.03	129.066	91.7043	90.9523	58.5528	57.7812	33.0849	32.5988
223.463	126.488	126.771	116.073	117.21	90.1662	89.8572	58.0052	57.565	35.5976	35.499	19.5618	19.4227	8.28933	8.2039			223.663	63.2539	64.3048	47.3511	47.3393	33.4504	32.8953	21.9565	21.51	13.1078	12.8277	7.18763	7.04439	3.5942	3.59324				222.463	196.25	191.608	180.551	180.983	158.034	161.037	128.153	129.243	91.8285	91.1287	58.687	57.9146	33.1652	32.682
224.463	126.558	126.79	116.171	117.325	90.3571	90.053	58.1936	57.746	35.7305	35.6329	19.6609	19.5032	8.32829	8.23972			224.663	63.3548	64.3881	47.4495	47.4466	33.5405	32.9916	22.0358	21.5833	13.1529	12.876	7.22957	7.07264	3.60367	3.60857				223.463	196.299	191.608	180.616	181.003	158.117	161.14	128.287	129.418	91.9713	91.304	58.7861	58.0474	33.2485	32.765
225.463	126.615	126.809	116.294	117.438	90.5366	90.2477	58.3731	57.9265	35.8756	35.7666	19.759	19.5836	8.35586	8.27553			225.663	63.4552	64.4706	47.5614	47.5533	33.6425	33.0876	22.109	21.6565	13.1948	12.9243	7.27744	7.10086	3.65222	3.62389				224.463	196.341	191.609	180.677	181.024	158.204	161.242	128.4	129.592	92.0855	91.4783	58.8954	58.1796	33.2977	32.8476
226.463	126.678	126.827	116.418	117.549	90.7115	90.4413	58.5456	58.1064	36.0186	35.9001	19.8437	19.6639	8.39878	8.31133			226.663	63.5515	64.5524	47.6606	47.6596	33.7206	33.1833	22.1941	21.7296	13.2423	12.9725	7.32692	7.12907	3.66265	3.6392				225.463	196.37	191.609	180.737	181.043	158.287	161.343	128.51	129.764	92.2038	91.6515	59.0055	58.3112	33.358	32.9299
227.463	126.73	126.845	116.53	117.66	90.8902	90.6338	58.6986	58.2859	36.1588	36.0335	19.9063	19.7442	8.42009	8.34712			227.663	63.6466	64.6335	47.7543	47.7654	33.8013	33.2789	22.2573	21.8025	13.2871	13.0207	7.35105	7.15726	3.67497	3.6545				226.463	196.414	191.61	180.795	181.063	158.382	161.442	128.621	129.935	92.3347	91.8237	59.1395	58.4421	33.4357	33.0119
228.463	126.791	126.862	116.634	117.769	91.075	90.8253	58.8772	58.4648	36.3011	36.1666	19.9955	19.8244	8.46233	8.38289			228.663	63.755	64.7139	47.8507	47.8707	33.8929	33.3742	22.3392	21.8754	13.3235	13.0689	7.37415	7.18544	3.69625	3.6698				227.463	196.446	191.61	180.842	181.082	158.475	161.54	128.727	130.104	92.4721	91.9949	59.2584	58.5724	33.4996	33.0935
229.463	126.849	126.879	116.726	117.877	91.2439	91.0156	59.0382	58.6433	36.4216	36.2995	20.0578	19.9045	8.48781	8.41864			229.663	63.8764	64.7935	47.9535	47.9754	33.9864	33.4692	22.4141	21.9482	13.3961	13.117	7.42376	7.21359	3.71976	3.68509				228.463	196.48	191.61	180.888	181.1	158.559	161.637	128.83	130.272	92.5913	92.165	59.3661	58.7021	33.549	33.1748
230.463	126.894	126.896	116.831	117.984	91.4162	91.2049	59.2013	58.8212	36.5258	36.4323	20.1117	19.9846	8.53016	8.45438			230.663	63.986	64.8725	48.0654	48.0798	34.0765	33.564	22.4928	22.0208	13.4672	13.165	7.4628	7.24173	3.7509	3.70037				229.463	196.492	191.611	180.939	181.118	158.649	161.732	128.93	130.438	92.7106	92.3341	59.4735	58.8311	33.6279	33.2557
231.463	126.941	126.912	116.931	118.09	91.5913	91.3931	59.369	58.9986	36.6626	36.5648	20.1695	20.0647	8.57934	8.49011			231.663	64.0827	64.9507	48.1732	48.1836	34.1593	33.6586	22.5647	22.0934	13.5249	13.2131	7.49865	7.26985	3.7726	3.71564				230.463	196.525	191.611	180.983	181.136	158.721	161.826	129.039	130.603	92.8333	92.5022	59.5818	58.9596	33.7069	33.3363
232.463	127.011	126.928	117.051	118.194	91.7564	91.5803	59.5519	59.1755	36.793	36.6972	20.2527	20.1447	8.6142	8.52583			232.663	64.1878	65.0283	48.2873	48.2869	34.2456	33.7529	22.6325	22.1658	13.58	13.261	7.52109	7.29795	3.8061	3.73091				231.463	196.561	191.611	181.035	181.153	158.807	161.919	129.158	130.767	92.953	92.6693	59.7047	59.0875	33.7878	33.4166
233.463	127.056	126.943	117.157	118.297	91.9088	91.7664	59.7224	59.352	36.9047	36.8294	20.3321	20.2246	8.65503	8.56153			233.663	64.2833	65.1051	48.3842	48.3898	34.3313	33.847	22.6869	22.2382	13.6177	13.309	7.54891	7.32603	3.83696	3.74617				232.463	196.593	191.612	181.089	181.17	158.905	162.01	129.259	130.929	93.076	92.8354	59.8051	59.2147	33.8566	33.4966
234.463	127.092	126.959	117.256	118.399	92.0836	91.9515	59.8983	59.5279	37.0481	36.9614	20.3884	20.3044	8.69522	8.59721			234.663	64.3669	65.1813	48.4778	48.4921	34.4039	33.9409	22.7392	22.3104	13.6515	13.3568	7.57291	7.3541	3.85898	3.76142				233.463	196.643	191.612	181.144	181.186	158.989	162.101	129.362	131.09	93.1782	93.0005	59.9142	59.3413	33.9189	33.5763
235.463	127.164	126.973	117.38	118.5	92.2545	92.1356	60.0738	59.7033	37.1817	37.0932	20.4714	20.3842	8.72747	8.63288			235.663	64.4618	65.2568	48.5497	48.5941	34.4759	34.0345	22.8022	22.3826	13.6906	13.4047	7.60561	7.38215	3.88222	3.77666				234.463	196.686	191.612	181.201	181.202	159.092	162.19	129.473	131.249	93.288	93.1646	60.0304	59.4674	34.014	33.6556
236.463	127.23	126.988	117.49	118.6	92.4404	92.3186	60.2361	59.8782	37.3078	37.2248	20.5646	20.464	8.75964	8.66854			236.663	64.5447	65.3316	48.6423	48.6955	34.5689	34.1279	22.8531	22.4546	13.728	13.4525	7.62722	7.41017	3.90449	3.7919				235.463	196.728	191.613	181.268	181.218	159.187	162.278	129.607	131.407	93.4035	93.3277	60.1346	59.5928	34.077	33.7346
237.463	127.264	127.002	117.59	118.699	92.6151	92.5005	60.392	60.0527	37.4411	37.3562	20.6399	20.5437	8.79415	8.70419			237.663	64.6339	65.4057	48.7218	48.7965	34.6513	34.2211	22.9061	22.5266	13.7661	13.5002	7.65706	7.43819	3.91497	3.80713				236.463	196.78	191.613	181.328	181.233	159.266	162.364	129.736	131.564	93.5087	93.4898	60.2547	59.7177	34.1712	33.8133
238.463	127.303	127.016	117.703	118.797	92.7932	92.6815	60.5523	60.2266	37.5899	37.4874	20.6983	20.6233	8.82474	8.73982			238.663	64.7187	65.4792	48.8075	48.8969	34.7348	34.314	22.9587	22.5984	13.8088	13.5479	7.68197	7.46618	3.93791	3.82235				237.463	196.83	191.613	181.367	181.248	159.366	162.45	129.857	131.719	93.6426	93.651	60.3567	59.8419	34.2538	33.8917
239.463	127.367	127.03	117.811	118.893	92.978	92.8614	60.7076	60.4001	37.7371	37.6185	20.7821	20.7029	8.85918	8.77543			239.663	64.8015	65.5521	48.8804	48.997	34.8089	34.4067	23.0236	22.6701	13.8629	13.5956	7.71426	7.49416	3.9423	3.83756				238.463	196.868	191.613	181.421	181.262	159.434	162.534	129.98	131.873	93.7655	93.8111	60.4493	59.9656	34.3349	33.9697
240.463	127.422	127.043	117.927	118.989	93.1338	93.0404	60.8708	60.573	37.8721	37.7493	20.8578	20.7824	8.88082	8.81104			240.663	64.8866	65.6243	48.9822	49.0965	34.8844	34.4992	23.0895	22.7417	13.9066	13.6432	7.76044	7.52212	3.96708	3.85276				239.463	196.905	191.613	181.466	181.276	159.5	162.617	130.083	132.026	93.894	93.9704	60.5431	60.0886	34.398	34.0474
241.463	127.451	127.056	118.027	119.083	93.282	93.2183	61.0307	60.7455	37.9811	37.88	20.924	20.8618	8.90862	8.84662			241.663	64.9781	65.6958	49.0657	49.1956	34.9746	34.5914	23.1591	22.8133	13.9599	13.6908	7.78275	7.55006	3.99939	3.86796				240.463	196.95	191.614	181.489	181.29	159.579	162.699	130.19	132.177	94.0044	94.1286	60.6461	60.2111	34.459	34.1248
242.463	127.49	127.069	118.111	119.176	93.4304	93.3952	61.1895	60.9174	38.0966	38.0104	21.0025	20.9412	8.94876	8.8822			242.663	65.0537	65.7668	49.1364	49.2943	35.0496	34.6834	23.2058	22.8847	13.9888	13.7384	7.7898	7.57798	4.00638	3.88315				241.463	196.964	191.614	181.534	181.304	159.64	162.78	130.271	132.328	94.0971	94.2859	60.7544	60.333	34.5255	34.2019
243.463	127.532	127.081	118.18	119.269	93.5932	93.5711	61.3615	61.0889	38.2205	38.1407	21.077	21.0205	8.97273	8.91776			243.663	65.1342	65.837	49.205	49.3925	35.1287	34.7752	23.2647	22.956	14.0338	13.7858	7.80826	7.60588	4.01547	3.89833				242.463	196.983	191.614	181.567	181.317	159.701	162.86	130.373	132.476	94.2093	94.4423	60.845	60.4544	34.5746	34.2787
244.463	127.55	127.093	118.265	119.36	93.7438	93.7461	61.5385	61.2599	38.3389	38.2708	21.1445	21.0998	8.99647	8.95331			244.663	65.2144	65.9067	49.2827	49.4902	35.2107	34.8667	23.3264	23.0272	14.0671	13.8333	7.8404	7.63377	4.02677	3.91351				243.463	196.984	191.614	181.602	181.33	159.77	162.939	130.453	132.624	94.3076	94.5977	60.9377	60.5751	34.6296	34.3552
245.463	127.585	127.105	118.354	119.45	93.8871	93.92	61.6947	61.4305	38.4644	38.4008	21.2094	21.179	9.02585	8.98884			245.663	65.2838	65.9758	49.3555	49.5875	35.2803	34.958	23.3962	23.0983	14.1161	13.8807	7.85648	7.66164	4.04727	3.92867				244.463	197	191.614	181.658	181.342	159.828	163.016	130.532	132.77	94.4214	94.7522	61.0269	60.6953	34.6881	34.4314
246.463	127.614	127.117	118.44	119.54	94.0538	94.093	61.864	61.6005	38.5928	38.5305	21.2792	21.2582	9.06381	9.02436			246.663	65.3764	66.0442	49.4368	49.6843	35.3729	35.0491	23.4796	23.1693	14.1689	13.9281	7.88091	7.68949	4.06115	3.94383				245.463	197.024	191.615	181.715	181.355	159.884	163.093	130.621	132.915	94.5262	94.9058	61.1328	60.8149	34.7672	34.5072
247.463	127.649	127.128	118.538	119.628	94.2027	94.265	62.0304	61.77	38.7279	38.66	21.3464	21.3373	9.09942	9.05986			247.663	65.4585	66.112	49.5206	49.7807	35.4662	35.14	23.543	23.2402	14.2308	13.9754	7.89489	7.71733	4.07298	3.95898				246.463	197.041	191.615	181.76	181.367	159.948	163.169	130.72	133.059	94.643	95.0585	61.2019	60.934	34.8185	34.5828
248.463	127.687	127.139	118.63	119.715	94.3687	94.4361	62.1868	61.9391	38.8317	38.7894	21.3981	21.4163	9.1301	9.09535			248.663	65.5525	66.1792	49.6024	49.8766	35.5335	35.2306	23.6066	23.311	14.2725	14.0227	7.93656	7.74514	4.08684	3.97413				247.463	197.057	191.615	181.785	181.378	160.006	163.243	130.79	133.202	94.7518	95.2102	61.2783	61.0525	34.859	34.658
249.463	127.717	127.15	118.727	119.801	94.5211	94.6062	62.337	62.1077	38.9584	38.9186	21.4561	21.4953	9.17479	9.13083			249.663	65.6426	66.2458	49.683	49.9721	35.6176	35.321	23.6743	23.3818	14.3182	14.0699	7.95655	7.77294	4.09553	3.98926				248.463	197.085	191.615	181.846	181.39	160.076	163.317	130.876	133.343	94.8705	95.361	61.3841	61.1704	34.9327	34.733
250.463	127.748	127.161	118.818	119.887	94.6691	94.7753	62.5065	62.2758	39.0865	39.0475	21.5304	21.5742	9.20934	9.16629			250.663	65.7082	66.3119	49.7576	50.0671	35.6917	35.4112	23.7293	23.4524	14.3501	14.1171	7.9617	7.80072	4.10198	4.00439				249.463	197.123	191.615	181.905	181.401	160.159	163.389	130.99	133.484	95.0138	95.5109	61.4921	61.2877	35.0056	34.8076
251.463	127.791	127.171	118.891	119.971	94.8011	94.9435	62.6583	62.4435	39.1993	39.1763	21.5873	21.6531	9.24764	9.20174			251.663	65.7921	66.3773	49.8535	50.1617	35.7685	35.5011	23.7928	23.5229	14.3951	14.1643	7.98485	7.82849	4.10583	4.01951				250.463	197.16	191.615	181.939	181.412	160.244	163.461	131.098	133.623	95.1237	95.6599	61.6146	61.4045	35.0564	34.8819
252.463	127.822	127.181	118.987	120.055	94.9257	95.1107	62.8298	62.6106	39.323	39.305	21.6652	21.7319	9.28248	9.23718			252.663	65.8835	66.4422	49.9324	50.2559	35.8384	35.5908	23.856	23.5932	14.4321	14.2114	8.0097	7.85623	4.11707	4.03463				251.463	197.202	191.615	181.979	181.423	160.316	163.532	131.189	133.76	95.2146	95.8081	61.7161	61.5208	35.1192	34.956
253.463	127.858	127.191	119.083	120.137	95.0724	95.277	62.9817	62.7773	39.451	39.4334	21.7544	21.8106	9.31191	9.2726			253.663	65.9638	66.5065	50.0385	50.3496	35.9191	35.6803	23.9419	23.6635	14.482	14.2584	8.04681	7.88396	4.14533	4.04973				252.463	197.231	191.616	182.037	181.433	160.394	163.601	131.278	133.897	95.309	95.9553	61.8339	61.6365	35.2124	35.0297
254.463	127.912	127.201	119.158	120.219	95.2276	95.4424	63.1335	62.9435	39.5661	39.5616	21.8466	21.8893	9.35115	9.308			254.663	66.0379	66.5702	50.1343	50.4429	35.9934	35.7696	24.0149	23.7337	14.5285	14.3055	8.08177	7.91167	4.15042	4.06483				253.463	197.272	191.616	182.081	181.443	160.479	163.67	131.408	134.033	95.423	96.1016	61.9218	61.7516	35.3077	35.1031
255.463	127.937	127.21	119.249	120.299	95.3637	95.6068	63.2686	63.1093	39.6719	39.6897	21.9317	21.968	9.37091	9.3434			255.663	66.1154	66.6333	50.2342	50.5358	36.082	35.8586	24.0804	23.8038	14.5678	14.3525	8.11228	7.93936	4.16932	4.07992				254.463	197.3	191.616	182.126	181.453	160.536	163.738	131.508	134.167	95.5341	96.2471	62.0059	61.8662	35.3578	35.1762
256.463	127.982	127.22	119.345	120.379	95.5241	95.7703	63.41	63.2746	39.7951	39.8176	22.0281	22.0465	9.39338	9.37878			256.663	66.2006	66.6959	50.3279	50.6282	36.1675	35.9475	24.1437	23.8738	14.6221	14.3994	8.13654	7.96704	4.20271	4.095				255.463	197.322	191.616	182.17	181.463	160.608	163.805	131.593	134.3	95.6436	96.3917	62.0915	61.9803	35.4175	35.2491
257.463	128.029	127.229	119.42	120.458	95.6908	95.9329	63.5693	63.4394	39.9188	39.9453	22.1352	22.125	9.43949	9.41414			257.663	66.2962	66.7579	50.4158	50.7202	36.2466	36.0361	24.2018	23.9437	14.6688	14.4463	8.17445	7.99469	4.22119	4.11008				256.463	197.339	191.616	182.215	181.472	160.666	163.871	131.678	134.432	95.7518	96.5354	62.1754	62.0938	35.4787	35.3216
258.463	128.076	127.237	119.512	120.536	95.8548	96.0946	63.723	63.6037	40.0234	40.0728	22.2306	22.2035	9.47638	9.4495			258.663	66.3885	66.8194	50.5012	50.8118	36.3278	36.1244	24.2634	24.0135	14.7237	14.4932	8.19568	8.02233	4.2516	4.12515				257.463	197.358	191.616	182.247	181.482	160.716	163.936	131.758	134.563	95.8431	96.6783	62.2568	62.2068	35.5177	35.3939
259.463	128.126	127.246	119.601	120.613	96.029	96.2554	63.8952	63.7676	40.1546	40.2001	22.3233	22.2819	9.51726	9.48483			259.663	66.4762	66.8803	50.5712	50.9029	36.4037	36.2126	24.3131	24.0832	14.755	14.54	8.22123	8.04996	4.26764	4.14021				258.463	197.371	191.616	182.278	181.491	160.767	164	131.84	134.693	95.9506	96.8203	62.3348	62.3192	35.5572	35.4658
260.463	128.153	127.255	119.693	120.69	96.1947	96.4153	64.0734	63.931	40.2827	40.3272	22.4006	22.3602	9.54665	9.52016			260.663	66.5631	66.9407	50.645	50.9936	36.4641	36.3005	24.3415	24.1528	14.7994	14.5867	8.24937	8.07756	4.28428	4.15526				259.463	197.394	191.616	182.306	181.499	160.811	164.063	131.932	134.822	96.0544	96.9614	62.4225	62.4311	35.6279	35.5375
261.463	128.188	127.263	119.789	120.765	96.3581	96.5742	64.2387	64.094	40.4056	40.4542	22.4839	22.4385	9.5995	9.55547			261.663	66.656	67.0006	50.726	51.0839	36.5442	36.3883	24.4024	24.2223	14.832	14.6335	8.28123	8.10515	4.29812	4.1703				260.463	197.415	191.616	182.336	181.508	160.86	164.126	132.012	134.949	96.1568	97.1017	62.5116	62.5425	35.6955	35.6088
262.463	128.225	127.271	119.881	120.84	96.5164	96.7323	64.3842	64.2564	40.5329	40.581	22.5588	22.5167	9.63497	9.59076			262.663	66.7393	67.0599	50.8106	51.1738	36.6057	36.4758	24.4624	24.2917	14.8653	14.6801	8.3126	8.13272	4.31077	4.18534				261.463	197.431	191.617	182.367	181.516	160.926	164.187	132.107	135.076	96.2605	97.2412	62.605	62.6533	35.7495	35.6799
263.463	128.257	127.279	119.95	120.913	96.6478	96.8895	64.5351	64.4185	40.6838	40.7076	22.6186	22.5949	9.6405	9.62605			263.663	66.8112	67.1187	50.8752	51.2633	36.678	36.563	24.5054	24.361	14.8983	14.7268	8.32373	8.16027	4.31314	4.20037				262.463	197.445	191.617	182.403	181.525	160.979	164.248	132.184	135.201	96.3571	97.3798	62.6819	62.7637	35.8063	35.7507
264.463	128.293	127.287	120.019	120.986	96.7972	97.0458	64.6929	64.58	40.8035	40.834	22.6993	22.673	9.67368	9.66132			264.663	66.8754	67.177	50.9348	51.3523	36.7313	36.6501	24.5447	24.4302	14.92	14.7734	8.35654	8.1878	4.31723	4.21539				263.463	197.461	191.617	182.446	181.533	161.055	164.308	132.24	135.325	96.4328	97.5176	62.7652	62.8734	35.8509	35.8212
265.463	128.339	127.294	120.099	121.058	96.9337	97.2013	64.8456	64.7412	40.9335	40.9602	22.7782	22.751	9.70824	9.69657			265.663	66.9516	67.2347	51.0202	51.441	36.7945	36.7369	24.6129	24.4993	14.9446	14.82	8.37389	8.21532	4.3144	4.23041				264.463	197.475	191.617	182.486	181.541	161.111	164.367	132.321	135.449	96.5177	97.6545	62.8526	62.9827	35.9079	35.8914
266.463	128.397	127.302	120.186	121.13	97.1051	97.3558	65.0257	64.9018	41.0663	41.0863	22.8617	22.829	9.73059	9.73181			266.663	67.0301	67.2919	51.1086	51.5292	36.8662	36.8235	24.6698	24.5682	14.992	14.8665	8.3948	8.24282	4.31121	4.24541				265.463	197.492	191.617	182.526	181.548	161.184	164.425	132.402	135.571	96.6141	97.7907	62.9357	63.0915	35.9395	35.9614
267.463	128.439	127.309	120.252	121.2	97.2503	97.5095	65.1989	65.062	41.1907	41.2121	22.935	22.907	9.7572	9.76704			267.663	67.0862	67.3487	51.2022	51.617	36.9389	36.91	24.7353	24.6371	15.0405	14.9129	8.428	8.2703	4.32497	4.26041				266.463	197.497	191.617	182.553	181.556	161.235	164.483	132.47	135.692	96.7316	97.926	63.0015	63.1997	35.9716	36.031
268.463	128.481	127.316	120.333	121.27	97.3837	97.6624	65.3618	65.2218	41.3115	41.3378	23.025	22.9848	9.80226	9.80225			268.663	67.1591	67.4049	51.3085	51.7044	37.0234	36.9961	24.7929	24.7059	15.0813	14.9594	8.45567	8.29776	4.3409	4.27541				267.463	197.524	191.617	182.575	181.563	161.281	164.54	132.544	135.812	96.8082	98.0605	63.0851	63.3075	36.0172	36.1004
269.463	128.525	127.323	120.409	121.339	97.5087	97.8143	65.5263	65.381	41.4152	41.4633	23.0921	23.0627	9.84316	9.83745			269.663	67.22	67.4606	51.3926	51.7914	37.0884	37.0821	24.8515	24.7746	15.1137	15.0058	8.49469	8.32521	4.36379	4.29039				268.463	197.563	191.617	182.596	181.57	161.347	164.596	132.63	135.932	96.9041	98.1942	63.1829	63.4147	36.0801	36.1694
270.463	128.561	127.33	120.483	121.407	97.6507	97.9654	65.6804	65.5399	41.5492	41.5887	23.1738	23.1404	9.87929	9.87264			270.663	67.2942	67.5159	51.4826	51.878	37.1703	37.1679	24.9181	24.8432	15.1456	15.0521	8.51319	8.35264	4.38716	4.30537				269.463	197.578	191.617	182.627	181.577	161.411	164.651	132.712	136.05	97.0149	98.3271	63.2936	63.5214	36.148	36.2382
271.463	128.596	127.336	120.558	121.475	97.7801	98.1157	65.8176	65.6983	41.6655	41.7138	23.2515	23.2181	9.91579	9.90781			271.663	67.3603	67.5706	51.5519	51.9642	37.2371	37.2534	24.9711	24.9117	15.1914	15.0984	8.53559	8.38005	4.41995	4.32034				270.463	197.603	191.617	182.647	181.584	161.459	164.705	132.801	136.167	97.0942	98.4592	63.3763	63.6276	36.1986	36.3068
272.463	128.614	127.343	120.634	121.541	97.8961	98.2651	65.9636	65.8562	41.7819	41.8388	23.3265	23.2958	9.95208	9.94297			272.663	67.439	67.6248	51.6314	52.05	37.3158	37.3387	25.0117	24.9801	15.2335	15.1447	8.56478	8.40745	4.44211	4.3353				271.463	197.626	191.617	182.675	181.59	161.503	164.759	132.882	136.283	97.1748	98.5905	63.4641	63.7333	36.2572	36.375
273.463	128.63	127.349	120.704	121.607	98.0229	98.4137	66.1084	66.0137	41.9192	41.9636	23.4052	23.3734	9.99764	9.97811			273.663	67.5179	67.6786	51.6906	52.1354	37.3927	37.4239	25.0763	25.0484	15.2628	15.1909	8.57507	8.43482	4.45914	4.35025				272.463	197.646	191.617	182.713	181.597	161.551	164.812	132.953	136.398	97.2648	98.721	63.5424	63.8385	36.3265	36.443
274.463	128.658	127.356	120.783	121.672	98.1292	98.5615	66.2372	66.1708	42.0466	42.0882	23.4842	23.4509	10.0441	10.0132			274.663	67.5992	67.7319	51.781	52.2204	37.4558	37.5088	25.1297	25.1166	15.2909	15.2371	8.60322	8.46218	4.4812	4.3652				273.463	197.638	191.617	182.732	181.603	161.613	164.865	133.028	136.512	97.3512	98.8507	63.5986	63.9432	36.3689	36.5107
275.463	128.678	127.362	120.869	121.737	98.2498	98.7084	66.3773	66.3274	42.1485	42.2126	23.5454	23.5284	10.0952	10.0484			275.663	67.6843	67.7847	51.854	52.305	37.5084	37.5934	25.2028	25.1847	15.3435	15.2832	8.62607	8.48952	4.48629	4.38014				274.463	197.635	191.617	182.756	181.609	161.651	164.916	133.11	136.625	97.4235	98.9797	63.693	64.0474	36.4442	36.5781
276.463	128.716	127.368	120.956	121.801	98.3871	98.8545	66.5255	66.4835	42.2856	42.3369	23.6158	23.6058	10.127	10.0835			276.663	67.753	67.8371	51.933	52.3893	37.5872	37.6779	25.2608	25.2527	15.3849	15.3293	8.65508	8.51685	4.49615	4.39507				275.463	197.635	191.617	182.791	181.615	161.704	164.967	133.178	136.738	97.5112	99.1078	63.7605	64.1511	36.5079	36.6452
277.463	128.751	127.373	121.034	121.864	98.5267	98.9998	66.6736	66.6393	42.4024	42.4609	23.6818	23.6831	10.1641	10.1186			277.663	67.8191	67.889	52.0108	52.4731	37.6373	37.7622	25.3208	25.3206	15.4228	15.3754	8.69256	8.54416	4.48573	4.40999				276.463	197.63	191.617	182.817	181.621	161.737	165.017	133.238	136.849	97.5833	99.2353	63.8359	64.2543	36.5672	36.7121
278.463	128.78	127.379	121.1	121.926	98.6619	99.1443	66.8198	66.7945	42.5189	42.5848	23.7401	23.7604	10.2	10.1536			278.663	67.8804	67.9404	52.0908	52.5565	37.7064	37.8462	25.372	25.3885	15.4537	15.4214	8.71445	8.57145	4.49349	4.42491				277.463	197.633	191.617	182.855	181.627	161.779	165.067	133.311	136.959	97.6747	99.3619	63.9227	64.357	36.6279	36.7787
279.463	128.807	127.385	121.201	121.988	98.7955	99.2879	66.9682	66.9494	42.6461	42.7085	23.8203	23.8377	10.24	10.1887			279.663	67.9624	67.9913	52.1523	52.6396	37.7716	37.9301	25.4263	25.4562	15.4955	15.4674	8.71931	8.59872	4.48704	4.43982				278.463	197.669	191.618	182.879	181.633	161.829	165.116	133.4	137.069	97.7722	99.4878	64.0081	64.4592	36.6924	36.845
280.463	128.853	127.39	121.284	122.049	98.9422	99.4308	67.1136	67.1038	42.7734	42.8321	23.9007	23.9149	10.2757	10.2237			280.663	68.0258	68.0418	52.2133	52.7222	37.8336	38.0137	25.486	25.5238	15.5471	15.5133	8.74024	8.62597	4.50672	4.45472				279.463	197.687	191.618	182.917	181.638	161.864	165.164	133.466	137.177	97.8675	99.6129	64.103	64.561	36.7406	36.9111
281.463	128.884	127.395	121.353	122.109	99.0736	99.5728	67.2723	67.2577	42.9099	42.9555	23.9904	23.992	10.3133	10.2588			281.663	68.081	68.0919	52.2729	52.8045	37.8908	38.0971	25.5245	25.5913	15.5947	15.5592	8.7464	8.65321	4.50471	4.46962				280.463	197.701	191.618	182.938	181.643	161.921	165.211	133.525	137.285	97.9652	99.7373	64.1761	64.6623	36.7806	36.9769
282.463	128.917	127.4	121.422	122.169	99.1897	99.7141	67.4297	67.4113	43.0374	43.0786	24.0627	24.0691	10.3381	10.2938			282.663	68.1488	68.1415	52.3494	52.8864	37.9552	38.1803	25.588	25.6587	15.6298	15.6051	8.75212	8.68043	4.51899	4.4845				281.463	197.712	191.618	182.96	181.649	161.97	165.258	133.592	137.391	98.045	99.8609	64.237	64.763	36.8212	37.0424
283.463	128.946	127.406	121.473	122.227	99.3249	99.8545	67.5847	67.5644	43.1648	43.2016	24.1499	24.1461	10.3824	10.3288			283.663	68.2217	68.1907	52.4199	52.9679	38.0015	38.2633	25.6531	25.7261	15.6618	15.6509	8.75659	8.70763	4.54244	4.49938				282.463	197.729	191.618	182.993	181.654	162.014	165.305	133.666	137.497	98.1389	99.9838	64.3308	64.8633	36.8885	37.1077
284.463	128.959	127.41	121.511	122.286	99.4609	99.9942	67.71	67.717	43.2611	43.3245	24.2159	24.2231	10.4159	10.3638			284.663	68.2935	68.2394	52.4938	53.0491	38.0593	38.3461	25.7053	25.7933	15.7044	15.6966	8.78766	8.73482	4.56387	4.51425				283.463	197.746	191.618	183.025	181.659	162.072	165.35	133.753	137.602	98.2354	100.106	64.4047	64.9632	36.947	37.1727
285.463	128.978	127.415	121.555	122.343	99.5802	100.133	67.8385	67.8692	43.3667	43.4471	24.2763	24.3	10.4466	10.3988			285.663	68.3611	68.2877	52.5647	53.1298	38.1271	38.4287	25.7514	25.8604	15.7448	15.7423	8.80877	8.76199	4.58358	4.52912				284.463	197.759	191.618	183.061	181.664	162.114	165.395	133.815	137.706	98.3075	100.227	64.4891	65.0625	37.0137	37.2374
286.463	129.002	127.42	121.606	122.4	99.6943	100.271	67.9618	68.021	43.4914	43.5696	24.3466	24.3768	10.4785	10.4337			286.663	68.446	68.3356	52.6395	53.2102	38.1939	38.5111	25.8245	25.9274	15.7791	15.788	8.83269	8.78914	4.59822	4.54397				285.463	197.79	191.618	183.107	181.668	162.174	165.44	133.915	137.809	98.4174	100.348	64.5763	65.1614	37.1007	37.3019
287.463	129.025	127.425	121.658	122.457	99.8054	100.408	68.086	68.1724	43.5943	43.6919	24.4018	24.4536	10.514	10.4687			287.663	68.5171	68.3831	52.7067	53.2903	38.2748	38.5933	25.8803	25.9944	15.8263	15.8337	8.84453	8.81627	4.61587	4.55882				286.463	197.837	191.618	183.156	181.673	162.242	165.484	134.023	137.911	98.5061	100.468	64.6748	65.2598	37.175	37.3661
288.463	129.039	127.429	121.724	122.512	99.9415	100.545	68.2506	68.3233	43.7177	43.814	24.4871	24.5303	10.5398	10.5036			288.663	68.5922	68.4301	52.7738	53.3699	38.3564	38.6752	25.9337	26.0612	15.8922	15.8793	8.87904	8.84339	4.63345	4.57367				287.463	197.867	191.618	183.201	181.678	162.303	165.527	134.122	138.012	98.6227	100.587	64.787	65.3578	37.2546	37.43
289.463	129.064	127.434	121.804	122.568	100.049	100.681	68.3872	68.4738	43.8198	43.936	24.5331	24.607	10.5666	10.5386			289.663	68.6504	68.4767	52.8451	53.4492	38.436	38.757	25.982	26.128	15.9526	15.9248	8.90851	8.87049	4.6444	4.5885				288.463	197.906	191.618	183.241	181.682	162.372	165.569	134.213	138.112	98.7177	100.706	64.8875	65.4553	37.3264	37.4937
290.463	129.096	127.438	121.888	122.622	100.179	100.816	68.5216	68.6239	43.9313	44.0578	24.617	24.6836	10.6092	10.5735			290.663	68.7275	68.5229	52.9222	53.5281	38.5158	38.8386	26.0324	26.1946	15.9814	15.9704	8.9367	8.89757	4.64412	4.60333				289.463	197.939	191.618	183.26	181.686	162.427	165.611	134.281	138.212	98.8023	100.824	64.9648	65.5523	37.3718	37.5572
291.463	129.132	127.442	121.954	122.676	100.287	100.95	68.6655	68.7736	44.0544	44.1794	24.6978	24.7602	10.6359	10.6084			291.663	68.7999	68.5687	52.9803	53.6066	38.5966	38.9199	26.0753	26.2612	16.0204	16.0158	8.95681	8.92463	4.64292	4.61815				290.463	197.953	191.618	183.276	181.69	162.472	165.653	134.341	138.311	98.8675	100.941	65.0522	65.6489	37.419	37.6203
292.463	129.168	127.446	122.025	122.729	100.4	101.084	68.8096	68.9228	44.1784	44.3008	24.7932	24.8367	10.6504	10.6433			292.663	68.8559	68.6141	53.0545	53.6848	38.6725	39.0011	26.1195	26.3276	16.0758	16.0613	8.97334	8.95168	4.65848	4.63296				291.463	197.963	191.618	183.29	181.695	162.5	165.694	134.403	138.408	98.9542	101.057	65.1365	65.745	37.4719	37.6832
293.463	129.209	127.45	122.108	122.782	100.512	101.216	68.9503	69.0716	44.286	44.422	24.8918	24.9131	10.6902	10.6781			293.663	68.9291	68.659	53.13	53.7626	38.746	39.082	26.1815	26.394	16.1129	16.1067	9.00444	8.97871	4.67117	4.64776				292.463	197.97	191.618	183.289	181.699	162.529	165.734	134.452	138.505	99.037	101.173	65.1875	65.8406	37.5298	37.7459
294.463	129.262	127.454	122.204	122.834	100.633	101.348	69.0923	69.22	44.4045	44.5431	24.9938	24.9895	10.7151	10.713			294.663	68.9932	68.7036	53.2002	53.8401	38.801	39.1628	26.2465	26.4603	16.1331	16.152	9.03813	9.00572	4.68608	4.66256				293.463	197.982	191.618	183.314	181.703	162.561	165.774	134.503	138.602	99.1252	101.288	65.262	65.9358	37.5768	37.8083
295.463	129.311	127.458	122.279	122.886	100.783	101.48	69.251	69.368	44.5221	44.664	25.0784	25.0658	10.7623	10.7478			295.663	69.055	68.7478	53.265	53.9172	38.8814	39.2433	26.319	26.5264	16.1677	16.1973	9.06025	9.03272	4.69716	4.67735				294.463	197.995	191.618	183.327	181.706	162.598	165.813	134.571	138.697	99.2155	101.402	65.3363	66.0306	37.6288	37.8705
296.463	129.335	127.462	122.334	122.936	100.916	101.61	69.395	69.5155	44.6469	44.7847	25.1626	25.1421	10.7783	10.7827			296.663	69.1137	68.7916	53.3334	53.9939	38.9306	39.3236	26.3658	26.5925	16.2068	16.2426	9.08776	9.0597	4.70539	4.69213				295.463	198.014	191.618	183.353	181.71	162.621	165.852	134.635	138.792	99.2955	101.516	65.4236	66.1248	37.6859	37.9324
297.463	129.354	127.466	122.387	122.987	101.046	101.74	69.5251	69.6627	44.7552	44.9053	25.2307	25.2183	10.8044	10.8175			297.663	69.1721	68.835	53.4042	54.0703	38.989	39.4038	26.4242	26.6585	16.2326	16.2878	9.09804	9.08666	4.70653	4.70691				296.463	198.034	191.618	183.374	181.714	162.649	165.89	134.692	138.885	99.373	101.629	65.494	66.2187	37.7291	37.994
298.463	129.359	127.469	122.435	123.037	101.149	101.869	69.6493	69.8094	44.8488	45.0257	25.2943	25.2945	10.8296	10.8523			298.663	69.2149	68.878	53.457	54.1463	39.0331	39.4837	26.4571	26.7244	16.2537	16.333	9.1185	9.1136	4.70963	4.72167				297.463	198.037	191.618	183.401	181.717	162.686	165.928	134.75	138.978	99.4606	101.741	65.5508	66.3121	37.7539	38.0554
299.463	129.354	127.473	122.465	123.086	101.256	101.997	69.7666	69.9557	44.9516	45.1459	25.342	25.3706	10.8723	10.8871			299.663	69.2708	68.9206	53.5209	54.222	39.0968	39.5634	26.5132	26.7902	16.2867	16.3782	9.14468	9.14053	4.71338	4.73643				298.463	198.045	191.618	183.435	181.721	162.714	165.965	134.786	139.07	99.5151	101.852	65.6165	66.4051	37.8009	38.1166
300.463	129.339	127.476	122.501	123.135	101.36	102.125	69.8901	70.1016	45.0583	45.2659	25.4054	25.4467	10.8909	10.9218			300.663	69.328	68.9629	53.589	54.2973	39.1631	39.643	26.5613	26.8559	16.3329	16.4233	9.17304	9.16744	4.7218	4.75118				299.463	198.058	191.618	183.467	181.724	162.744	166.002	134.837	139.162	99.616	101.963	65.6757	66.4976	37.86	38.1775
301.463	129.337	127.48	122.545	123.183	101.46	102.252	69.9994	70.247	45.1495	45.3858	25.4739	25.5227	10.9001	10.9566			301.663	69.3871	69.0047	53.6468	54.3723	39.2313	39.7223	26.6095	26.9215	16.3717	16.4683	9.19084	9.19433	4.72	4.76593				300.463	198.078	191.618	183.478	181.728	162.771	166.038	134.886	139.252	99.7134	102.074	65.7464	66.5896	37.9091	38.2381
302.463	129.343	127.483	122.622	123.23	101.576	102.378	70.1448	70.3921	45.2656	45.5055	25.5372	25.5986	10.9332	10.9913			302.663	69.4591	69.0462	53.7	54.4469	39.2962	39.8015	26.6629	26.987	16.4009	16.5134	9.22407	9.22121	4.73311	4.78067				301.463	198.095	191.618	183.496	181.731	162.809	166.074	134.954	139.342	99.7877	102.183	65.8241	66.6813	37.9802	38.2985
303.463	129.387	127.486	122.667	123.277	101.692	102.504	70.2913	70.5367	45.3828	45.625	25.5988	25.6745	10.9711	11.0261			303.663	69.5223	69.0874	53.7542	54.5212	39.3614	39.8804	26.7082	27.0524	16.4443	16.5584	9.25798	9.24807	4.77545	4.7954				302.463	198.115	191.618	183.531	181.734	162.843	166.109	135.019	139.431	99.8672	102.292	65.9177	66.7725	38.0558	38.3587
304.463	129.414	127.49	122.742	123.324	101.787	102.629	70.4165	70.681	45.5047	45.7444	25.673	25.7503	11.0053	11.0608			304.663	69.5715	69.1281	53.8134	54.5952	39.4366	39.9591	26.7559	27.1177	16.4875	16.6033	9.26694	9.27491	4.79204	4.81012				303.463	198.151	191.618	183.545	181.737	162.89	166.144	135.074	139.52	99.9449	102.4	65.9921	66.8633	38.1086	38.4186
305.463	129.445	127.493	122.822	123.37	101.886	102.753	70.5676	70.8248	45.6069	45.8635	25.741	25.8261	11.0392	11.0955			305.663	69.6241	69.1686	53.8684	54.6687	39.4892	40.0377	26.7969	27.1829	16.5286	16.6482	9.2696	9.30173	4.8151	4.82484				304.463	198.183	191.618	183.572	181.74	162.929	166.178	135.115	139.607	100.036	102.508	66.081	66.9536	38.176	38.4783
306.463	129.483	127.496	122.899	123.416	101.991	102.876	70.7194	70.9682	45.7177	45.9825	25.8078	25.9018	11.0885	11.1302			306.663	69.6784	69.2086	53.9292	54.742	39.5481	40.116	26.8411	27.2481	16.5527	16.6931	9.2845	9.32854	4.8404	4.83954				305.463	198.202	191.618	183.595	181.743	162.968	166.212	135.153	139.694	100.114	102.615	66.1638	67.0435	38.2289	38.5377
307.463	129.504	127.499	122.979	123.461	102.076	102.999	70.8537	71.1112	45.8298	46.1014	25.8712	25.9775	11.1242	11.1649			307.663	69.7377	69.2483	53.9901	54.8149	39.6041	40.1942	26.8901	27.3131	16.5993	16.7379	9.30388	9.35533	4.85726	4.85424				306.463	198.212	191.618	183.61	181.746	163.007	166.245	135.209	139.78	100.174	102.721	66.2359	67.133	38.2609	38.5969
308.463	129.532	127.502	123.04	123.505	102.194	103.121	70.9934	71.2538	45.9413	46.22	25.9404	26.0531	11.1615	11.1995			308.663	69.7863	69.2876	54.0574	54.8875	39.6631	40.2721	26.9674	27.378	16.638	16.7827	9.33233	9.38211	4.8766	4.86894				307.463	198.225	191.618	183.62	181.749	163.035	166.278	135.249	139.865	100.243	102.827	66.2934	67.2221	38.3026	38.6559
309.463	129.554	127.504	123.095	123.549	102.314	103.242	71.1057	71.3961	46.0524	46.3385	26.0007	26.1286	11.1941	11.2342			309.663	69.8514	69.3266	54.1306	54.9597	39.7182	40.3499	27.0235	27.4429	16.6893	16.8274	9.34943	9.40886	4.90109	4.88362				308.463	198.209	191.618	183.614	181.752	163.066	166.311	135.272	139.95	100.302	102.932	66.3434	67.3107	38.3341	38.7146
310.463	129.567	127.507	123.147	123.593	102.43	103.363	71.2312	71.5379	46.1793	46.4569	26.0851	26.2041	11.2274	11.2688			310.663	69.9053	69.3652	54.2131	55.0316	39.7795	40.4275	27.0833	27.5076	16.7356	16.8721	9.38802	9.4356	4.91424	4.8983				309.463	198.206	191.618	183.627	181.754	163.091	166.343	135.323	140.034	100.357	103.037	66.395	67.3989	38.3882	38.773
311.463	129.586	127.51	123.197	123.636	102.542	103.483	71.3788	71.6793	46.2892	46.575	26.1559	26.2795	11.27	11.3035			311.663	69.9547	69.4035	54.2741	55.1032	39.8413	40.5048	27.1241	27.5723	16.7749	16.9168	9.4177	9.46232	4.92395	4.91297				310.463	198.21	191.618	183.641	181.757	163.108	166.374	135.382	140.117	100.431	103.14	66.4572	67.4867	38.4408	38.8313
312.463	129.606	127.513	123.248	123.678	102.66	103.602	71.5206	71.8203	46.4192	46.693	26.2257	26.3549	11.2996	11.3381			312.663	70.0152	69.4415	54.3544	55.1744	39.8904	40.582	27.1765	27.6369	16.8176	16.9614	9.43882	9.48903	4.93532	4.92763				311.463	198.216	191.618	183.666	181.759	163.141	166.405	135.454	140.199	100.496	103.244	66.5046	67.5741	38.4874	38.8893
313.463	129.636	127.515	123.279	123.721	102.773	103.721	71.6416	71.9609	46.5237	46.8108	26.2871	26.4302	11.3215	11.3727			313.663	70.091	69.4791	54.4257	55.2453	39.9697	40.659	27.2361	27.7014	16.8479	17.006	9.4871	9.51572	4.96522	4.94229				312.463	198.214	191.618	183.682	181.762	163.179	166.436	135.496	140.281	100.555	103.346	66.5534	67.6611	38.5534	38.9471
314.463	129.645	127.518	123.338	123.762	102.877	103.839	71.7773	72.1011	46.6266	46.9285	26.3616	26.5055	11.3566	11.4072			314.663	70.1448	69.5164	54.4967	55.3159	40.0287	40.7358	27.2865	27.7657	16.8949	17.0505	9.50848	9.54239	4.97538	4.95694				313.463	198.222	191.618	183.706	181.764	163.211	166.466	135.552	140.362	100.624	103.448	66.6319	67.7476	38.6082	39.0046
315.463	129.667	127.52	123.408	123.803	103.011	103.956	71.901	72.2409	46.7391	47.0459	26.4269	26.5807	11.4016	11.4418			315.663	70.2108	69.5534	54.5727	55.3862	40.0973	40.8124	27.3442	27.83	16.9331	17.095	9.54604	9.56904	4.99517	4.97158				314.463	198.239	191.618	183.736	181.767	163.248	166.496	135.601	140.443	100.685	103.549	66.6882	67.8338	38.6406	39.0619
316.463	129.677	127.523	123.457	123.844	103.112	104.072	72.0275	72.3803	46.8475	47.1632	26.4862	26.6559	11.45	11.4764			316.663	70.2723	69.59	54.6256	55.4561	40.1589	40.8888	27.3942	27.8942	16.9748	17.1395	9.5862	9.59568	5.02547	4.98621				315.463	198.237	191.618	183.764	181.769	163.282	166.526	135.647	140.522	100.738	103.65	66.763	67.9195	38.6886	39.1189
317.463	129.696	127.525	123.504	123.884	103.23	104.188	72.1492	72.5193	46.958	47.2804	26.5631	26.731	11.4681	11.5109			317.663	70.3293	69.6263	54.6809	55.5257	40.2256	40.965	27.4596	27.9583	17.0221	17.1839	9.61503	9.6223	5.05311	5.00084				316.463	198.236	191.618	183.779	181.771	163.321	166.555	135.69	140.601	100.8	103.75	66.8191	68.0048	38.7217	39.1758
318.463	129.709	127.527	123.542	123.924	103.314	104.304	72.2631	72.6579	47.0608	47.3973	26.6372	26.806	11.5	11.5454			318.663	70.3858	69.6623	54.7376	55.595	40.2835	41.041	27.5057	28.0224	17.0769	17.2283	9.63345	9.6489	5.06864	5.01546				317.463	198.218	191.618	183.814	181.774	163.348	166.584	135.735	140.68	100.875	103.85	66.895	68.0898	38.7583	39.2324
319.463	129.719	127.529	123.59	123.963	103.425	104.418	72.3712	72.7961	47.1801	47.5142	26.7183	26.881	11.551	11.58			319.663	70.437	69.6979	54.7931	55.6639	40.3249	41.1168	27.5486	28.0863	17.0933	17.2726	9.65352	9.67549	5.07947	5.03007				318.463	198.23	191.618	183.836	181.776	163.377	166.612	135.783	140.757	100.954	103.949	66.9675	68.1743	38.8003	39.2888
320.463	129.736	127.532	123.635	124.002	103.535	104.533	72.4935	72.934	47.2906	47.6308	26.7806	26.9559	11.5903	11.6145			320.663	70.4891	69.7333	54.8434	55.7326	40.3898	41.1925	27.594	28.1501	17.1254	17.3169	9.65946	9.70206	5.0848	5.04468				319.463	198.241	191.618	183.848	181.778	163.396	166.64	135.844	140.834	101.016	104.047	67.0257	68.2584	38.8495	39.3449
321.463	129.744	127.534	123.696	124.041	103.618	104.646	72.6059	73.0714	47.3952	47.7473	26.8485	27.0308	11.6116	11.649			321.663	70.5494	69.7683	54.9035	55.8009	40.4477	41.2679	27.6523	28.2139	17.1539	17.3612	9.66863	9.72861	5.10334	5.05927				320.463	198.261	191.618	183.849	181.78	163.435	166.667	135.881	140.911	101.064	104.145	67.0899	68.3421	38.9096	39.4008
322.463	129.755	127.536	123.744	124.079	103.708	104.759	72.7093	73.2085	47.4973	47.8636	26.9151	27.1056	11.6342	11.6834			322.663	70.6158	69.803	54.9801	55.8689	40.5057	41.3432	27.7013	28.2775	17.1822	17.4054	9.68705	9.75514	5.09372	5.07386				321.463	198.271	191.618	183.866	181.782	163.458	166.695	135.923	140.986	101.127	104.242	67.1299	68.4254	38.9506	39.4565
323.463	129.766	127.538	123.793	124.117	103.799	104.871	72.8293	73.3452	47.5985	47.9797	26.9841	27.1804	11.6652	11.7179			323.663	70.6703	69.8374	55.0548	55.9366	40.5584	41.4183	27.7623	28.3411	17.2095	17.4496	9.69077	9.78166	5.0963	5.08845				322.463	198.298	191.618	183.889	181.784	163.495	166.721	135.967	141.061	101.179	104.338	67.1903	68.5084	39.0146	39.512
324.463	129.784	127.54	123.845	124.154	103.887	104.982	72.9569	73.4814	47.7039	48.0956	27.0526	27.2551	11.7008	11.7523			324.663	70.7291	69.8715	55.122	56.0039	40.617	41.4932	27.813	28.4045	17.2325	17.4937	9.71597	9.80816	5.09433	5.10302				323.463	198.329	191.618	183.907	181.786	163.527	166.748	136.008	141.136	101.253	104.434	67.2553	68.5909	39.0682	39.5672
325.463	129.794	127.542	123.903	124.191	103.995	105.093	73.0608	73.6173	47.8156	48.2114	27.121	27.3298	11.7168	11.7868			325.663	70.7912	69.9053	55.1943	56.071	40.6758	41.5679	27.8657	28.4679	17.2815	17.5378	9.73876	9.83465	5.09278	5.11759				324.463	198.343	191.618	183.917	181.788	163.549	166.774	136.051	141.209	101.313	104.53	67.3184	68.673	39.1119	39.6222
326.463	129.814	127.544	123.934	124.227	104.088	105.203	73.1798	73.7528	47.9339	48.3271	27.2122	27.4044	11.7377	11.8212			326.663	70.8531	69.9388	55.2551	56.1377	40.7494	41.6424	27.925	28.5312	17.3258	17.5819	9.78121	9.86112	5.09918	5.13215				325.463	198.359	191.618	183.95	181.789	163.577	166.8	136.116	141.283	101.38	104.625	67.3716	68.7548	39.1566	39.677
327.463	129.832	127.546	123.981	124.263	104.189	105.313	73.3082	73.888	48.0666	48.4425	27.2934	27.4789	11.7675	11.8556			327.663	70.9122	69.972	55.3253	56.2042	40.8014	41.7167	27.9748	28.5944	17.3672	17.6259	9.80823	9.88757	5.10614	5.1467				326.463	198.37	191.618	183.969	181.791	163.607	166.825	136.19	141.355	101.453	104.719	67.4369	68.8362	39.1907	39.7316
328.463	129.861	127.548	124.036	124.298	104.314	105.422	73.447	74.0227	48.204	48.5578	27.3725	27.5534	11.8073	11.89			328.663	70.9733	70.0049	55.3829	56.2703	40.8777	41.7908	28.0241	28.6575	17.4114	17.6699	9.83152	9.914	5.11812	5.16125				327.463	198.357	191.618	183.963	181.793	163.626	166.85	136.241	141.427	101.512	104.813	67.4977	68.9171	39.2116	39.7859
329.463	129.887	127.55	124.07	124.334	104.41	105.531	73.6011	74.1571	48.3304	48.673	27.4483	27.6279	11.8494	11.9244			329.663	71.0389	70.0375	55.4401	56.3361	40.9274	41.8648	28.0821	28.7205	17.4598	17.7138	9.85746	9.94042	5.14227	5.17579				328.463	198.352	191.618	183.97	181.795	163.648	166.875	136.272	141.498	101.572	104.906	67.5476	68.9977	39.2596	39.8401
330.463	129.909	127.551	124.122	124.368	104.52	105.638	73.7312	74.2911	48.4606	48.788	27.4996	27.7022	11.8826	11.9588			330.663	71.0875	70.0698	55.499	56.4016	40.9923	41.9386	28.1402	28.7834	17.5058	17.7577	9.88435	9.96682	5.16098	5.19032				329.463	198.343	191.618	183.99	181.796	163.688	166.899	136.316	141.569	101.636	104.998	67.6171	69.0779	39.3001	39.894
331.463	129.935	127.553	124.185	124.403	104.624	105.746	73.8641	74.4247	48.5831	48.9028	27.5717	27.7766	11.9072	11.9931			331.663	71.1493	70.1019	55.5712	56.4668	41.0671	42.0121	28.1848	28.8462	17.542	17.8016	9.91646	9.9932	5.17526	5.20484				330.463	198.345	191.618	184.007	181.798	163.708	166.923	136.345	141.639	101.697	105.09	67.681	69.1578	39.346	39.9477
332.463	129.959	127.555	124.236	124.437	104.729	105.852	73.9712	74.5579	48.6902	49.0174	27.6473	27.8508	11.9411	12.0275			332.663	71.1951	70.1336	55.6524	56.5318	41.1207	42.0855	28.2459	28.909	17.5759	17.8454	9.94935	10.0196	5.21567	5.21936				331.463	198.357	191.618	184.031	181.8	163.749	166.947	136.386	141.709	101.748	105.182	67.759	69.2372	39.4162	40.0011
333.463	129.978	127.556	124.276	124.471	104.83	105.958	74.0703	74.6907	48.7893	49.1319	27.7227	27.925	11.9612	12.0618			333.663	71.2403	70.1651	55.726	56.5964	41.1744	42.1588	28.3125	28.9716	17.608	17.8892	9.97522	10.0459	5.23945	5.23387				332.463	198.385	191.618	184.036	181.801	163.79	166.97	136.436	141.777	101.806	105.273	67.8318	69.3163	39.4597	40.0544
334.463	130.013	127.558	124.318	124.504	104.924	106.063	74.1936	74.8232	48.895	49.2462	27.7803	27.9992	11.9764	12.0961			334.663	71.3024	70.1963	55.7996	56.6607	41.2378	42.2318	28.3643	29.0342	17.6428	17.9329	10.0078	10.0723	5.27226	5.24837				333.463	198.41	191.618	184.06	181.803	163.802	166.994	136.477	141.846	101.868	105.363	67.8986	69.395	39.5174	40.1074
335.463	130.019	127.56	124.358	124.537	105.011	106.168	74.3318	74.9553	48.9895	49.3603	27.8563	28.0733	12.0024	12.1304			335.663	71.3585	70.2272	55.8608	56.7247	41.2868	42.3046	28.4007	29.0966	17.6641	17.9766	10.0426	10.0986	5.30112	5.26286				334.463	198.426	191.618	184.092	181.804	163.834	167.016	136.526	141.913	101.937	105.453	67.9507	69.4733	39.5681	40.1602
336.463	130.041	127.561	124.408	124.569	105.11	106.273	74.4546	75.087	49.1006	49.4743	27.9348	28.1474	12.0429	12.1647			336.663	71.389	70.2578	55.9199	56.7884	41.3345	42.3773	28.4345	29.159	17.6934	18.0203	10.0498	10.1249	5.32598	5.27735				335.463	198.426	191.618	184.106	181.806	163.862	167.039	136.574	141.981	102.012	105.542	68.0138	69.5513	39.6114	40.2128
337.463	130.06	127.563	124.453	124.601	105.194	106.376	74.5851	75.2184	49.2226	49.5881	27.9999	28.2214	12.0847	12.199			337.663	71.4315	70.2882	55.9708	56.8518	41.3884	42.4498	28.4938	29.2213	17.7143	18.0639	10.068	10.1512	5.34213	5.29183				336.463	198.431	191.618	184.127	181.807	163.886	167.061	136.624	142.047	102.083	105.631	68.0577	69.6289	39.6598	40.2652
338.463	130.093	127.564	124.515	124.633	105.288	106.479	74.6974	75.3493	49.3336	49.7018	28.0708	28.2953	12.1258	12.2332			338.663	71.4808	70.3182	56.033	56.9149	41.4586	42.5221	28.5416	29.2835	17.7545	18.1075	10.0882	10.1774	5.35311	5.3063				337.463	198.436	191.618	184.132	181.808	163.895	167.083	136.671	142.113	102.141	105.719	68.1108	69.7061	39.7018	40.3174
339.463	130.121	127.566	124.571	124.665	105.381	106.582	74.8129	75.48	49.47	49.8153	28.1386	28.3692	12.1797	12.2675			339.663	71.5254	70.3481	56.0889	56.9778	41.5247	42.5942	28.5797	29.3456	17.7929	18.151	10.1135	10.2037	5.36976	5.32077				338.463	198.443	191.618	184.156	181.81	163.92	167.104	136.706	142.179	102.187	105.807	68.1546	69.7829	39.7409	40.3694
340.463	130.151	127.567	124.643	124.696	105.485	106.684	74.9243	75.6102	49.5952	49.9286	28.2085	28.443	12.2225	12.3017			340.663	71.5793	70.3776	56.1431	57.0403	41.5779	42.6661	28.6315	29.4076	17.8173	18.1945	10.1192	10.2299	5.36446	5.33523				339.463	198.46	191.618	184.16	181.811	163.959	167.126	136.763	142.243	102.244	105.894	68.2255	69.8594	39.7812	40.4211
341.463	130.175	127.568	124.678	124.726	105.582	106.785	75.0475	75.7401	49.6904	50.0418	28.2667	28.5168	12.27	12.3359			341.663	71.6247	70.4069	56.1985	57.1026	41.6226	42.7379	28.6706	29.4696	17.8614	18.238	10.1425	10.2561	5.37786	5.34968				340.463	198.469	191.618	184.145	181.812	163.992	167.147	136.81	142.308	102.283	105.981	68.2708	69.9355	39.8143	40.4727
342.463	130.202	127.57	124.731	124.757	105.654	106.886	75.1755	75.8696	49.7891	50.1548	28.3368	28.5905	12.3078	12.3701			342.663	71.6813	70.436	56.2615	57.1645	41.6688	42.8095	28.7161	29.5314	17.9062	18.2814	10.1581	10.2823	5.37527	5.36412				341.463	198.489	191.618	184.153	181.814	164.026	167.167	136.849	142.372	102.341	106.067	68.3309	70.0113	39.8755	40.524
343.463	130.219	127.571	124.773	124.787	105.726	106.986	75.2912	75.9987	49.8729	50.2676	28.3991	28.6642	12.3323	12.4043			343.663	71.7469	70.4647	56.331	57.2262	41.7266	42.8809	28.7723	29.5931	17.9511	18.3248	10.1864	10.3085	5.39533	5.37856				342.463	198.503	191.618	184.176	181.815	164.061	167.188	136.912	142.435	102.397	106.152	68.3927	70.0867	39.9099	40.5752
344.463	130.233	127.572	124.822	124.817	105.798	107.085	75.4068	76.1274	49.9672	50.3803	28.4632	28.7378	12.3651	12.4385			344.663	71.7971	70.4933	56.3987	57.2876	41.7832	42.9521	28.8221	29.6548	18.0023	18.3681	10.2147	10.3347	5.39471	5.39299				343.463	198.506	191.618	184.205	181.816	164.082	167.208	136.955	142.497	102.437	106.238	68.4548	70.1617	39.9607	40.6261
345.463	130.244	127.574	124.88	124.846	105.887	107.185	75.5455	76.2558	50.0582	50.4928	28.5419	28.8114	12.3876	12.4727			345.663	71.8601	70.5215	56.4646	57.3487	41.8313	43.0231	28.8668	29.7164	18.0377	18.4114	10.2372	10.3608	5.39776	5.40741				344.463	198.492	191.618	184.197	181.817	164.116	167.228	136.991	142.56	102.486	106.322	68.5069	70.2364	39.9897	40.6768
346.463	130.262	127.575	124.919	124.875	105.969	107.283	75.6694	76.3839	50.1566	50.6052	28.6154	28.8849	12.4254	12.5068			346.663	71.9155	70.5495	56.5024	57.4095	41.8653	43.094	28.9081	29.7779	18.0816	18.4547	10.261	10.3869	5.40069	5.42182				345.463	198.488	191.618	184.209	181.818	164.128	167.247	137.022	142.621	102.527	106.406	68.5486	70.3108	40.0222	40.7273
347.463	130.283	127.576	124.967	124.904	106.025	107.381	75.7845	76.5116	50.2633	50.7173	28.677	28.9583	12.4634	12.541			347.663	71.96	70.5773	56.5347	57.47	41.9201	43.1647	28.9629	29.8393	18.1062	18.4979	10.2986	10.4131	5.40586	5.43623				346.463	198.49	191.618	184.216	181.819	164.159	167.267	137.063	142.682	102.548	106.49	68.5793	70.3847	40.0524	40.7776
348.463	130.308	127.577	125.028	124.932	106.111	107.478	75.8863	76.6389	50.3786	50.8294	28.7385	29.0317	12.5039	12.5751			348.663	72.0114	70.6048	56.583	57.5303	41.9697	43.2352	29.0146	29.9006	18.1439	18.5411	10.3207	10.4392	5.41498	5.45063				347.463	198.476	191.618	184.221	181.821	164.156	167.286	137.073	142.743	102.594	106.573	68.6093	70.4584	40.0838	40.8277
349.463	130.324	127.578	125.064	124.96	106.205	107.575	76.0061	76.7658	50.495	50.9413	28.8093	29.1051	12.5283	12.6092			349.663	72.0625	70.6321	56.6246	57.5903	42.0402	43.3055	29.0653	29.9618	18.1859	18.5843	10.3505	10.4652	5.42499	5.46503				348.463	198.475	191.618	184.224	181.822	164.172	167.304	137.096	142.803	102.646	106.655	68.644	70.5317	40.1288	40.8776
350.463	130.335	127.58	125.1	124.988	106.288	107.672	76.1163	76.8924	50.5775	51.053	28.8912	29.1783	12.5664	12.6433			350.663	72.1019	70.6591	56.6573	57.65	42.0783	43.3757	29.1146	30.0229	18.2355	18.6274	10.3685	10.4913	5.45335	5.47941				349.463	198.487	191.618	184.219	181.823	164.186	167.323	137.121	142.863	102.713	106.737	68.6851	70.6046	40.1713	40.9273
351.463	130.347	127.581	125.13	125.016	106.355	107.767	76.2037	77.0186	50.67	51.1645	28.9479	29.2516	12.5991	12.6774			351.663	72.1619	70.6859	56.702	57.7094	42.1285	43.4457	29.1632	30.084	18.2629	18.6705	10.3794	10.5174	5.46252	5.49379				350.463	198.487	191.618	184.239	181.824	164.204	167.341	137.146	142.922	102.768	106.819	68.74	70.6772	40.2383	40.9768
352.463	130.348	127.582	125.157	125.043	106.432	107.863	76.3221	77.1445	50.7884	51.2759	29.0165	29.3247	12.6284	12.7115			352.663	72.205	70.7125	56.7559	57.7685	42.1983	43.5155	29.2172	30.1449	18.2967	18.7135	10.4035	10.5434	5.49456	5.50816				351.463	198.498	191.618	184.242	181.825	164.234	167.359	137.199	142.98	102.863	106.9	68.7803	70.7494	40.2549	41.0261
353.463	130.355	127.583	125.181	125.07	106.528	107.957	76.4479	77.27	50.9038	51.3871	29.0752	29.3979	12.6554	12.7455			353.663	72.2651	70.7388	56.8288	57.8274	42.2627	43.5851	29.2674	30.2058	18.3477	18.7565	10.4133	10.5694	5.50654	5.52252				352.463	198.495	191.618	184.244	181.826	164.234	167.377	137.228	143.038	102.908	106.981	68.833	70.8213	40.3091	41.0752
354.463	130.351	127.584	125.21	125.096	106.621	108.051	76.5551	77.3952	50.9999	51.4982	29.1398	29.4709	12.6903	12.7796			354.663	72.321	70.7649	56.8764	57.886	42.3105	43.6545	29.3038	30.2666	18.3757	18.7995	10.4288	10.5954	5.52207	5.53688				353.463	198.495	191.618	184.263	181.827	164.261	167.395	137.265	143.096	102.968	107.061	68.9018	70.8929	40.3419	41.1241
355.463	130.375	127.585	125.265	125.123	106.729	108.145	76.6825	77.52	51.1156	51.6091	29.218	29.544	12.7204	12.8136			355.663	72.3684	70.7908	56.9223	57.9443	42.3579	43.7238	29.3413	30.3273	18.4104	18.8424	10.4546	10.6214	5.53989	5.55123				354.463	198.495	191.618	184.267	181.827	164.29	167.412	137.314	143.153	103.025	107.14	68.9742	70.9641	40.4009	41.1728
356.463	130.391	127.586	125.311	125.149	106.815	108.238	76.8055	77.6445	51.2237	51.7199	29.2798	29.6169	12.7543	12.8476			356.663	72.4033	70.8164	56.9743	58.0024	42.4106	43.7929	29.3856	30.3879	18.4386	18.8853	10.4767	10.6474	5.5457	5.56557				355.463	198.506	191.618	184.285	181.828	164.323	167.429	137.357	143.209	103.088	107.22	69.0256	71.035	40.433	41.2213
357.463	130.417	127.587	125.365	125.174	106.927	108.331	76.9291	77.7686	51.3376	51.8305	29.3724	29.6898	12.7826	12.8816			357.663	72.434	70.8418	57.0145	58.0602	42.4578	43.8619	29.4353	30.4484	18.4736	18.9281	10.5164	10.6733	5.55356	5.57991				356.463	198.519	191.618	184.302	181.829	164.352	167.446	137.396	143.265	103.145	107.298	69.0724	71.1055	40.4681	41.2696
358.463	130.448	127.588	125.414	125.2	107.034	108.423	77.0632	77.8923	51.4697	51.9409	29.4609	29.7627	12.8029	12.9156			358.663	72.4724	70.8669	57.0648	58.1177	42.5191	43.9306	29.4868	30.5088	18.5053	18.9709	10.5466	10.6992	5.56568	5.59423				357.463	198.522	191.618	184.299	181.83	164.386	167.463	137.434	143.321	103.203	107.376	69.1246	71.1757	40.5096	41.3177
359.463	130.461	127.589	125.482	125.225	107.119	108.514	77.1673	78.0157	51.5485	52.0512	29.5141	29.8355	12.8277	12.9496			359.663	72.5112	70.8919	57.1121	58.175	42.5869	43.9992	29.5446	30.5692	18.5429	19.0137	10.5765	10.7252	5.57326	5.60856				358.463	198.531	191.618	184.307	181.831	164.417	167.479	137.472	143.376	103.253	107.454	69.1742	71.2456	40.5404	41.3656
360.463	130.493	127.59	125.523	125.25	107.218	108.606	77.2862	78.1388	51.6596	52.1613	29.5729	29.9082	12.8483	12.9836			360.663	72.5539	70.9166	57.1547	58.2319	42.6514	44.0676	29.5985	30.6294	18.5684	19.0564	10.619	10.7511	5.61627	5.62287				359.463	198.539	191.618	184.32	181.832	164.425	167.495	137.502	143.431	103.293	107.531	69.2187	71.3151	40.5725	41.4133
361.463	130.523	127.59	125.566	125.274	107.301	108.696	77.3788	78.2615	51.7687	52.2712	29.651	29.9809	12.8876	13.0175			361.663	72.5984	70.9411	57.2089	58.2887	42.7236	44.1359	29.6518	30.6896	18.6031	19.0991	10.6524	10.7769	5.64193	5.63717				360.463	198.533	191.618	184.337	181.833	164.419	167.511	137.523	143.485	103.326	107.608	69.2691	71.3844	40.6011	41.4609
362.463	130.536	127.591	125.609	125.299	107.401	108.786	77.4887	78.3838	51.8803	52.381	29.7256	30.0536	12.91	13.0515			362.663	72.6473	70.9654	57.2598	58.3451	42.7982	44.2039	29.701	30.7497	18.6423	19.1417	10.6868	10.8028	5.66484	5.65147				361.463	198.544	191.618	184.364	181.833	164.432	167.527	137.572	143.539	103.355	107.685	69.3235	71.4532	40.6459	41.5082
363.463	130.55	127.592	125.655	125.323	107.483	108.876	77.5925	78.5058	51.9828	52.4907	29.7671	30.1261	12.9327	13.0854			363.663	72.6999	70.9895	57.3207	58.4013	42.8687	44.2719	29.7329	30.8097	18.6938	19.1843	10.7173	10.8287	5.68483	5.66577				362.463	198.542	191.618	184.368	181.834	164.455	167.543	137.611	143.592	103.393	107.761	69.368	71.5218	40.6907	41.5553
364.463	130.576	127.593	125.702	125.346	107.589	108.965	77.6893	78.6275	52.0793	52.6002	29.8329	30.1987	12.9595	13.1193			364.663	72.7351	71.0133	57.37	58.4573	42.9055	44.3396	29.7668	30.8696	18.7403	19.2269	10.7509	10.8545	5.7089	5.68005				363.463	198.535	191.618	184.384	181.835	164.47	167.558	137.644	143.645	103.418	107.836	69.4156	71.59	40.7192	41.6023
365.463	130.603	127.594	125.725	125.37	107.66	109.053	77.7984	78.7488	52.1796	52.7095	29.9228	30.2712	12.9947	13.1532			365.663	72.7915	71.037	57.4243	58.5129	42.9502	44.4071	29.8136	30.9294	18.7847	19.2694	10.7869	10.8803	5.72562	5.69433				364.463	198.533	191.618	184.404	181.836	164.5	167.573	137.666	143.697	103.467	107.911	69.4553	71.6579	40.7602	41.649
366.463	130.614	127.595	125.751	125.393	107.732	109.141	77.9103	78.8698	52.277	52.8187	29.9839	30.3436	13.0253	13.1871			366.663	72.8335	71.0604	57.4873	58.5683	43.004	44.4745	29.8447	30.9892	18.8247	19.3119	10.8193	10.9061	5.73567	5.7086				365.463	198.543	191.618	184.408	181.836	164.533	167.588	137.696	143.749	103.515	107.985	69.5056	71.7255	40.7927	41.6956
367.463	130.622	127.595	125.791	125.416	107.809	109.229	78.0077	78.9904	52.3741	52.9277	30.0405	30.416	13.0462	13.2209			367.663	72.8897	71.0836	57.545	58.6235	43.0588	44.5418	29.8831	31.0488	18.8654	19.3544	10.8265	10.9319	5.74241	5.72286				366.463	198.562	191.618	184.416	181.837	164.55	167.603	137.726	143.801	103.566	108.06	69.5626	71.7928	40.8307	41.742
368.463	130.642	127.596	125.827	125.439	107.899	109.316	78.1072	79.1107	52.4962	53.0365	30.1047	30.4883	13.0872	13.2548			368.663	72.9284	71.1067	57.5837	58.6784	43.0962	44.6088	29.9395	31.1084	18.9087	19.3968	10.8452	10.9577	5.76221	5.73712				367.463	198.575	191.618	184.425	181.838	164.57	167.617	137.748	143.852	103.606	108.133	69.6153	71.8597	40.8618	41.7882
369.463	130.655	127.597	125.852	125.461	107.993	109.402	78.199	79.2307	52.6159	53.1452	30.1745	30.5605	13.1276	13.2887			369.663	72.9609	71.1295	57.6326	58.7331	43.1463	44.6757	29.9915	31.1679	18.9408	19.4392	10.8679	10.9834	5.78166	5.75136				368.463	198.593	191.618	184.435	181.838	164.571	167.632	137.768	143.902	103.666	108.206	69.6742	71.9264	40.899	41.8342
370.463	130.659	127.598	125.896	125.483	108.059	109.488	78.2916	79.3503	52.7115	53.2538	30.2411	30.6327	13.1526	13.3225			370.663	73.0161	71.1521	57.6903	58.7875	43.2145	44.7424	30.0393	31.2273	18.9702	19.4815	10.8961	11.0092	5.80314	5.76561				369.463	198.602	191.618	184.439	181.839	164.579	167.646	137.815	143.953	103.714	108.279	69.7181	71.9927	40.9223	41.88
371.463	130.674	127.598	125.939	125.505	108.13	109.574	78.3786	79.4696	52.8163	53.3622	30.3039	30.7049	13.1777	13.3563			371.663	73.0457	71.1745	57.7294	58.8416	43.2754	44.809	30.0892	31.2866	19.0199	19.5238	10.9161	11.0349	5.81187	5.77984				370.463	198.605	191.618	184.446	181.84	164.59	167.66	137.844	144.002	103.745	108.351	69.7825	72.0587	40.9594	41.9256
372.463	130.692	127.599	125.996	125.527	108.226	109.659	78.495	79.5885	52.9361	53.4704	30.3745	30.777	13.2268	13.3901			372.663	73.08	71.1967	57.7832	58.8955	43.3344	44.8754	30.1288	31.3458	19.0648	19.5661	10.9446	11.0606	5.82308	5.79407				371.463	198.615	191.618	184.464	181.84	164.593	167.673	137.875	144.052	103.804	108.423	69.8372	72.1244	41.0102	41.971
373.463	130.708	127.6	126.031	125.549	108.303	109.744	78.6187	79.7071	53.0402	53.5785	30.4456	30.849	13.2692	13.4239			373.663	73.093	71.2187	57.8271	58.9491	43.3813	44.9416	30.164	31.405	19.0925	19.6083	10.9687	11.0863	5.82925	5.80829				372.463	198.609	191.618	184.491	181.841	164.624	167.687	137.927	144.101	103.858	108.495	69.8921	72.1897	41.06	42.0163
374.463	130.721	127.6	126.087	125.57	108.375	109.828	78.7251	79.8253	53.1407	53.6864	30.5272	30.921	13.3023	13.4577			374.663	73.1304	71.2405	57.8761	59.0025	43.4187	45.0076	30.1925	31.464	19.1113	19.6505	10.9855	11.1119	5.84522	5.8225				373.463	198.624	191.618	184.505	181.841	164.651	167.7	137.994	144.149	103.933	108.566	69.9352	72.2548	41.1013	42.0614
375.463	130.73	127.601	126.148	125.591	108.461	109.911	78.8418	79.9433	53.2495	53.7941	30.6072	30.993	13.3412	13.4915			375.663	73.17	71.2622	57.9236	59.0557	43.4563	45.0735	30.2108	31.523	19.1286	19.6926	11.0024	11.1376	5.86389	5.83671				374.463	198.627	191.618	184.512	181.842	164.676	167.713	138.022	144.197	103.983	108.636	69.9638	72.3196	41.1331	42.1063
376.463	130.747	127.602	126.209	125.612	108.542	109.995	78.969	80.0609	53.3485	53.9018	30.7032	31.0649	13.387	13.5252			376.663	73.2266	71.2836	57.9763	59.1086	43.4957	45.1393	30.2404	31.5819	19.1376	19.7347	11.0155	11.1632	5.86332	5.8509				375.463	198.63	191.618	184.532	181.842	164.684	167.726	138.038	144.245	104.02	108.707	69.9917	72.384	41.1848	42.151
377.463	130.754	127.602	126.245	125.632	108.602	110.077	79.0706	80.1781	53.4259	54.0092	30.7683	31.1367	13.4275	13.559			377.663	73.2914	71.3048	58.0446	59.1612	43.5308	45.2048	30.2823	31.6407	19.1566	19.7768	11.0362	11.1889	5.88434	5.8651				376.463	198.642	191.618	184.534	181.843	164.735	167.739	138.092	144.292	104.086	108.776	70.0433	72.4481	41.2191	42.1955
378.463	130.763	127.603	126.27	125.652	108.651	110.16	79.1691	80.295	53.5156	54.1165	30.827	31.2085	13.4689	13.5927			378.663	73.3403	71.3259	58.0928	59.2137	43.5636	45.2702	30.3308	31.6994	19.1716	19.8188	11.0635	11.2145	5.91239	5.87928				377.463	198.642	191.618	184.54	181.844	164.757	167.752	138.122	144.339	104.123	108.846	70.0689	72.512	41.25	42.2399
379.463	130.766	127.603	126.314	125.673	108.727	110.241	79.2684	80.4116	53.6167	54.2237	30.8961	31.2802	13.5053	13.6264			379.663	73.4124	71.3468	58.1654	59.2658	43.616	45.3354	30.3735	31.758	19.1851	19.8608	11.0962	11.2401	5.93339	5.89346				378.463	198.637	191.618	184.532	181.844	164.774	167.764	138.143	144.385	104.143	108.914	70.1026	72.5755	41.2715	42.284
380.463	130.784	127.604	126.336	125.692	108.791	110.323	79.3687	80.5279	53.7182	54.3307	30.9575	31.3519	13.5373	13.6601			380.663	73.4474	71.3674	58.2299	59.3177	43.6637	45.4005	30.4473	31.8166	19.2101	19.9028	11.1265	11.2656	5.94891	5.90763				379.463	198.619	191.618	184.541	181.845	164.802	167.777	138.159	144.431	104.17	108.983	70.1511	72.6388	41.3251	42.328
381.463	130.791	127.605	126.329	125.712	108.849	110.404	79.4561	80.6438	53.7982	54.4375	31.0348	31.4235	13.555	13.6938			381.663	73.4869	71.3879	58.2875	59.3694	43.7204	45.4654	30.4966	31.875	19.245	19.9447	11.1735	11.2912	5.98739	5.92179				380.463	198.629	191.618	184.548	181.845	164.828	167.789	138.203	144.477	104.213	109.051	70.2074	72.7017	41.369	42.3718
382.463	130.784	127.605	126.349	125.731	108.891	110.484	79.5397	80.7594	53.9105	54.5442	31.0894	31.4951	13.5597	13.7275			382.663	73.5277	71.4083	58.3411	59.4209	43.7834	45.5301	30.5571	31.9334	19.2897	19.9866	11.2027	11.3167	6.0113	5.93594				381.463	198.621	191.618	184.547	181.846	164.84	167.801	138.235	144.522	104.236	109.119	70.2462	72.7643	41.4013	42.4155
383.463	130.802	127.606	126.398	125.751	108.943	110.564	79.6352	80.8747	54.0143	54.6507	31.1709	31.5666	13.5645	13.7611			383.663	73.5778	71.4284	58.3896	59.4721	43.8436	45.5947	30.5876	31.9917	19.3281	20.0284	11.2237	11.3422	6.01066	5.95009				382.463	198.612	191.618	184.54	181.846	164.851	167.813	138.254	144.567	104.275	109.186	70.2807	72.8267	41.4322	42.4589
384.463	130.816	127.606	126.431	125.77	109.016	110.644	79.7672	80.9897	54.1282	54.7571	31.2556	31.6381	13.5806	13.7948			384.663	73.6211	71.4483	58.4343	59.523	43.8898	45.6591	30.6317	32.0499	19.3543	20.0702	11.2295	11.3678	6.02265	5.96423				383.463	198.602	191.618	184.54	181.847	164.862	167.824	138.293	144.612	104.313	109.253	70.3066	72.8887	41.4524	42.5022
385.463	130.838	127.607	126.462	125.788	109.074	110.723	79.8852	81.1043	54.2351	54.8633	31.3105	31.7095	13.6064	13.8284			385.663	73.6533	71.4681	58.4962	59.5738	43.9301	45.7234	30.6549	32.108	19.3686	20.112	11.252	11.3932	6.02885	5.97837				384.463	198.601	191.618	184.547	181.847	164.859	167.836	138.323	144.656	104.361	109.319	70.3468	72.9504	41.4901	42.5453
386.463	130.873	127.607	126.492	125.807	109.128	110.801	79.9996	81.2186	54.3384	54.9694	31.3848	31.7808	13.6507	13.862			386.663	73.6827	71.4877	58.5249	59.6243	43.9606	45.7875	30.6858	32.1661	19.4002	20.1537	11.2614	11.4187	6.04521	5.9925				385.463	198.605	191.618	184.555	181.847	164.88	167.847	138.346	144.7	104.415	109.385	70.3921	73.0119	41.5282	42.5882
387.463	130.903	127.608	126.511	125.825	109.227	110.88	80.1092	81.3326	54.4493	55.0753	31.4645	31.8522	13.692	13.8956			387.663	73.6711	71.5071	58.5661	59.6745	43.9988	45.8514	30.7163	32.224	19.426	20.1954	11.2804	11.4442	6.05679	6.00662				386.463	198.613	191.618	184.551	181.848	164.906	167.859	138.383	144.743	104.481	109.451	70.4288	73.0731	41.5527	42.631
388.463	130.913	127.608	126.538	125.844	109.293	110.957	80.2167	81.4462	54.5447	55.1811	31.5116	31.9234	13.7194	13.9292			388.663	73.6904	71.5264	58.5956	59.7246	44.0292	45.9152	30.754	32.2819	19.4491	20.2371	11.2815	11.4696	6.06592	6.02073				387.463	198.618	191.618	184.572	181.848	164.927	167.87	138.421	144.786	104.529	109.516	70.4821	73.1339	41.6187	42.6736
389.463	130.922	127.609	126.551	125.861	109.365	111.035	80.3043	81.5596	54.6343	55.2867	31.5705	31.9946	13.7644	13.9628			389.663	73.6994	71.5455	58.6192	59.7744	44.0594	45.9788	30.7949	32.3397	19.4916	20.2787	11.2982	11.4951	6.09124	6.03483				388.463	198.632	191.618	184.587	181.849	164.946	167.881	138.447	144.829	104.584	109.581	70.5355	73.1945	41.6501	42.716
390.463	130.922	127.609	126.561	125.879	109.413	111.112	80.4055	81.6726	54.7228	55.3922	31.6316	32.0658	13.8056	13.9964			390.663	73.7167	71.5644	58.6502	59.8239	44.113	46.0423	30.8509	32.3974	19.5425	20.3203	11.3164	11.5205	6.11019	6.04893				389.463	198.621	191.618	184.587	181.849	164.957	167.891	138.464	144.871	104.604	109.646	70.5584	73.2548	41.6834	42.7582
391.463	130.933	127.61	126.574	125.897	109.465	111.188	80.4865	81.7853	54.8074	55.4975	31.6826	32.1369	13.826	14.0299			391.663	73.7458	71.5831	58.6866	59.8733	44.1451	46.1056	30.8916	32.4551	19.6004	20.3618	11.3266	11.5459	6.1311	6.06303				390.463	198.63	191.618	184.594	181.849	164.973	167.902	138.488	144.913	104.632	109.71	70.6213	73.3148	41.7215	42.8003
392.463	130.937	127.61	126.591	125.914	109.529	111.264	80.5778	81.8976	54.8984	55.6027	31.743	32.2079	13.8483	14.0635			392.663	73.774	71.6017	58.7317	59.9224	44.2015	46.1687	30.9387	32.5126	19.6549	20.4033	11.3427	11.5712	6.15799	6.07711				391.463	198.641	191.618	184.624	181.85	164.998	167.912	138.534	144.954	104.675	109.774	70.6586	73.3745	41.7412	42.8422
393.463	130.925	127.61	126.611	125.931	109.596	111.34	80.6581	82.0097	54.9783	55.7077	31.7828	32.2789	13.8671	14.097			393.663	73.8192	71.6201	58.7706	59.9713	44.2495	46.2317	30.9751	32.5701	19.722	20.4448	11.3598	11.5966	6.16219	6.09119				392.463	198.633	191.618	184.635	181.85	164.996	167.923	138.553	144.996	104.715	109.837	70.6933	73.434	41.7374	42.8839
394.463	130.929	127.611	126.633	125.948	109.652	111.415	80.7353	82.1214	55.0916	55.8125	31.8383	32.3498	13.8928	14.1305			394.663	73.8614	71.6384	58.8281	60.0199	44.3072	46.2945	31.0266	32.6274	19.7633	20.4862	11.3788	11.6219	6.16399	6.10526				393.463	198.649	191.618	184.643	181.851	164.983	167.933	138.578	145.037	104.722	109.9	70.7026	73.4931	41.7698	42.9254
395.463	130.942	127.611	126.646	125.965	109.724	111.49	80.827	82.2329	55.1944	55.9172	31.8833	32.4207	13.9268	14.164			395.663	73.9072	71.6565	58.9015	60.0683	44.3637	46.3572	31.0806	32.6847	19.8349	20.5276	11.4052	11.6473	6.17007	6.11932				394.463	198.671	191.618	184.647	181.851	164.967	167.943	138.596	145.077	104.726	109.962	70.7236	73.552	41.8022	42.9668
396.463	130.945	127.612	126.673	125.982	109.806	111.564	80.926	82.344	55.2968	56.0218	31.9331	32.4915	13.9297	14.1975			396.663	73.9661	71.6744	58.9525	60.1165	44.417	46.4197	31.1335	32.742	19.8935	20.569	11.4268	11.6726	6.19975	6.13338				395.463	198.695	191.618	184.619	181.851	164.96	167.953	138.59	145.117	104.754	110.025	70.7685	73.6106	41.8485	43.008
397.463	130.936	127.612	126.656	125.998	109.879	111.638	81.007	82.4548	55.3862	56.1262	31.9849	32.5623	13.9386	14.231			397.663	74.0224	71.6922	59.0122	60.1645	44.4825	46.482	31.1737	32.7991	19.9363	20.6103	11.4331	11.6979	6.21823	6.14743				396.463	198.717	191.618	184.609	181.852	164.975	167.963	138.574	145.157	104.791	110.086	70.8203	73.6689	41.8999	43.0491
398.463	130.886	127.612	127.11	126.014	109.872	111.711	81.0313	82.5652	55.4287	56.2305	32.0168	32.633	13.8079	14.2645			398.663	74.0447	71.7098	59.0088	60.2123	44.5156	46.5442	31.2209	32.8561	19.9613	20.6516	11.4357	11.7232	6.22883	6.16147				397.463	198.731	191.618	184.606	181.852	165.007	167.972	138.575	145.196	104.874	110.148	70.8965	73.727	41.9826	43.09
399.463	131.58	127.835	126.616	124.875	110.909	111.785	82.288	81.6445	56.6433	56.1416	33.4585	32.7037	14.7971	14.4644			399.663	73.8323	67.0791	59.2222	60.2598	44.6767	42.6068	31.3721	30.7433	20.3916	20.6928	11.7118	11.4883	6.68589	6.20929				398.463	198.69	191.618	184.656	181.852	164.949	167.982	138.567	145.236	104.877	110.209	70.9353	73.7847	42.0116	43.1307
400.463	130.582	127.83	126.771	124.87	109.344	109.707	80.5775	81.6409	55.0329	56.1392	31.2325	32.8394	13.6568	14.4638			400.663	73.6051	67.0543	58.7013	55.1322	44.3618	42.591	31.1091	30.7319	19.4148	19.8244	11.3339	11.4841	5.87304	6.207				399.463	199.77	191.618	185.449	176.408	166.151	167.991	139.484	145.274	105.696	110.27	72.2017	68.5845	43.0338	40.5779
401.463	131.008	127.824	126.793	124.864	110.117	109.703	81.379	81.6374	55.745	56.1368	32.3497	32.838	14.1357	14.4632			401.663	73.3784	67.0295	58.693	55.1118	44.3646	42.5753	31.1396	30.7206	19.7655	19.8171	11.5394	11.4798	6.21576	6.2047				400.463	197.344	188.881	183.469	175.794	164.14	157.232	138.233	132.929	104.741	101.078	70.7348	68.3457	42.4876	40.4367
402.463	130.931	127.818	126.716	124.859	110.119	109.698	81.428	81.6339	55.745	56.1343	32.4459	32.8365	14.132	14.4625			402.663	73.1655	67.0047	58.5677	55.0914	44.3064	42.5595	31.1205	30.7092	19.7546	19.8098	11.5578	11.4756	6.2871	6.20241				401.463	196.869	188.223	182.987	175.182	164.254	156.685	138.368	132.467	105.025	100.726	70.9427	68.1078	42.2952	40.2959
403.463	130.812	127.813	126.676	124.854	110.102	109.693	81.404	81.6303	55.7707	56.1319	32.4532	32.8351	14.1484	14.4619			403.663	72.9661	66.9799	58.4561	55.071	44.1968	42.5438	31.0859	30.6978	19.7377	19.8024	11.5252	11.4713	6.27984	6.20011				402.463	195.628	187.568	182.07	174.572	163.287	156.139	137.534	132.005	104.299	100.375	70.6098	67.8706	42.1224	40.1555
404.463	130.728	127.807	126.664	124.848	110.094	109.688	81.4093	81.6268	55.7686	56.1295	32.4329	32.8337	14.1495	14.4613			404.663	72.7594	66.9552	58.3132	55.0506	44.1109	42.5281	31.0479	30.6865	19.7178	19.7951	11.4888	11.4671	6.24707	6.19782				403.463	194.612	186.915	181.212	173.964	162.626	155.595	136.902	131.546	103.822	100.026	70.3126	67.6343	41.8964	40.0157
405.463	130.656	127.802	126.663	124.843	110.08	109.684	81.3888	81.6232	55.7949	56.127	32.4194	32.8323	14.1505	14.4606			405.663	72.567	66.9304	58.1727	55.0303	44.0565	42.5123	30.9887	30.6751	19.6986	19.7878	11.463	11.4628	6.21924	6.19552				404.463	193.59	186.264	180.331	173.358	161.911	155.054	136.292	131.088	103.392	99.6773	70.0118	67.3988	41.681	39.8764
406.463	130.614	127.796	126.663	124.837	110.072	109.679	81.3705	81.6197	55.814	56.1246	32.4013	32.8308	14.1386	14.46			406.663	72.3699	66.9056	58.0329	55.0099	44.0014	42.4966	30.942	30.6638	19.6787	19.7805	11.4388	11.4586	6.22331	6.19323				405.463	192.503	185.615	179.414	172.755	161.165	154.514	135.667	130.631	102.957	99.3302	69.6458	67.1641	41.4133	39.7376
407.463	130.573	127.791	126.642	124.832	110.049	109.674	81.3572	81.6162	55.8266	56.1222	32.3867	32.8294	14.1292	14.4594			407.663	72.1921	66.8809	57.9205	54.9896	43.9497	42.4809	30.9036	30.6524	19.658	19.7732	11.4466	11.4544	6.24172	6.19094				406.463	191.522	184.969	178.586	172.153	160.398	153.976	135.045	130.176	102.477	98.9844	69.3073	66.9303	41.2674	39.5992
408.463	130.555	127.785	126.633	124.826	110.03	109.669	81.3623	81.6126	55.8482	56.1197	32.3972	32.828	14.1502	14.4588			408.663	72.0044	66.8561	57.8426	54.9692	43.904	42.4652	30.8671	30.6411	19.6327	19.7658	11.4501	11.4501	6.25378	6.18865				407.463	190.615	184.325	177.853	171.554	159.676	153.44	134.498	129.723	102.021	98.6397	68.9993	66.6972	41.0776	39.4613
409.463	130.517	127.78	126.597	124.821	110.023	109.665	81.3448	81.6091	55.8619	56.1173	32.4102	32.8266	14.1717	14.4581			409.663	71.8309	66.8314	57.7715	54.9489	43.8581	42.4495	30.8445	30.6298	19.6067	19.7585	11.4652	11.4459	6.28741	6.18636				408.463	189.793	183.683	177.094	170.956	159.016	152.905	133.977	129.271	101.658	98.2962	68.835	66.465	40.9581	39.3239
410.463	130.497	127.774	126.573	124.816	110.012	109.66	81.3219	81.6055	55.8498	56.1149	32.4185	32.8251	14.1927	14.4575			410.663	71.6832	66.8067	57.7237	54.9285	43.8114	42.4337	30.8215	30.6184	19.5958	19.7512	11.4714	11.4417	6.29772	6.18407				409.463	188.974	183.044	176.331	170.361	158.369	152.373	133.465	128.821	101.266	97.954	68.6142	66.2336	40.788	39.187
411.463	130.489	127.769	126.555	124.81	109.994	109.655	81.3058	81.602	55.844	56.1124	32.4391	32.8237	14.2047	14.4569			411.663	71.5585	66.782	57.6619	54.9082	43.7569	42.4181	30.8029	30.6071	19.6018	19.7439	11.4754	11.4374	6.31296	6.18179				410.463	188.095	182.406	175.597	169.768	157.736	151.842	132.921	128.373	100.845	97.6129	68.2871	66.0029	40.6311	39.0505
412.463	130.458	127.763	126.527	124.805	109.973	109.65	81.3111	81.5984	55.8289	56.11	32.4531	32.8223	14.2328	14.4563			412.663	71.4387	66.7573	57.5832	54.8879	43.7061	42.4024	30.8053	30.5958	19.6034	19.7366	11.4893	11.4332	6.31295	6.1795				411.463	187.221	181.771	174.857	169.177	157.093	151.314	132.362	127.926	100.462	97.273	67.9942	65.7731	40.4536	38.9146
413.463	130.415	127.758	126.51	124.799	109.96	109.646	81.321	81.5949	55.8375	56.1076	32.4651	32.8209	14.2328	14.4556			413.663	71.3142	66.7326	57.4849	54.8676	43.6419	42.3867	30.7682	30.5845	19.6049	19.7293	11.4727	11.429	6.3275	6.17721				412.463	186.388	181.138	174.119	168.588	156.48	150.787	131.829	127.48	100.064	96.9343	67.7085	65.5441	40.2832	38.7791
414.463	130.38	127.752	126.52	124.794	109.934	109.641	81.3349	81.5914	55.8349	56.1051	32.4635	32.8194	14.2387	14.455			414.663	71.2025	66.7079	57.3544	54.8473	43.5893	42.371	30.7077	30.5732	19.6256	19.722	11.4701	11.4247	6.31529	6.17493				413.463	185.606	180.508	173.377	168.001	155.847	150.262	131.351	127.036	99.69	96.5968	67.4436	65.3159	40.1307	38.644
415.463	130.341	127.746	126.499	124.789	109.942	109.636	81.3437	81.5878	55.8537	56.1027	32.4888	32.818	14.2376	14.4544			415.663	71.0674	66.6832	57.2577	54.827	43.5256	42.3553	30.6688	30.5618	19.6222	19.7147	11.452	11.4205	6.32761	6.17264				414.463	184.813	179.879	172.656	167.416	155.177	149.739	130.793	126.594	99.2928	96.2605	67.1618	65.0885	39.9756	38.5095
416.463	130.272	127.741	126.481	124.783	109.935	109.631	81.3658	81.5843	55.8741	56.1003	32.4989	32.8166	14.2474	14.4537			416.663	70.9313	66.6585	57.1524	54.8067	43.4767	42.3397	30.6444	30.5505	19.6144	19.7074	11.4573	11.4163	6.32372	6.17036				415.463	183.995	179.253	171.952	166.833	154.556	149.217	130.252	126.153	98.863	95.9253	66.9031	64.8618	39.8427	38.3754
417.463	130.224	127.735	126.467	124.778	109.948	109.627	81.3798	81.5808	55.8892	56.0978	32.4944	32.8152	14.2482	14.4531			417.663	70.8055	66.6339	57.0748	54.7865	43.4236	42.324	30.5864	30.5392	19.6087	19.7001	11.4582	11.4121	6.29824	6.16808				416.463	183.226	178.629	171.259	166.252	153.968	148.698	129.747	125.714	98.478	95.5913	66.6395	64.636	39.6486	38.2418
418.463	130.18	127.73	126.439	124.772	109.953	109.622	81.3745	81.5772	55.8839	56.0954	32.5193	32.8138	14.2459	14.4525			418.663	70.6668	66.6092	57.0179	54.7662	43.3763	42.3083	30.5328	30.5279	19.5949	19.6928	11.4637	11.4078	6.2934	6.1658				417.463	182.479	178.007	170.55	165.673	153.333	148.18	129.23	125.276	98.0832	95.2585	66.3384	64.4109	39.4877	38.1086
419.463	130.142	127.724	126.425	124.767	109.958	109.617	81.3681	81.5737	55.8873	56.093	32.553	32.8123	14.2494	14.4519			419.663	70.5308	66.5846	56.9634	54.7459	43.337	42.2927	30.5281	30.5167	19.5975	19.6856	11.4774	11.4036	6.28557	6.16351				418.463	181.697	177.387	169.822	165.096	152.695	147.664	128.72	124.84	97.6732	94.9268	66.0289	64.1866	39.3396	37.9759
420.463	130.1	127.719	126.394	124.762	109.944	109.612	81.3507	81.5701	55.89	56.0905	32.5785	32.8109	14.2615	14.4512			420.663	70.3754	66.56	56.9063	54.7257	43.3044	42.277	30.5357	30.5054	19.5717	19.6783	11.473	11.3994	6.29851	6.16123				419.463	180.929	176.769	169.12	164.521	152.056	147.15	128.181	124.405	97.2822	94.5963	65.7597	63.9632	39.1796	37.8437
421.463	130.048	127.713	126.387	124.756	109.931	109.607	81.3616	81.5666	55.8618	56.0881	32.5778	32.8095	14.2618	14.4506			421.663	70.2328	66.5353	56.8559	54.7054	43.2799	42.2614	30.5037	30.4941	19.5693	19.671	11.4693	11.3952	6.27833	6.15896				420.463	180.157	176.154	168.413	163.948	151.415	146.637	127.677	123.972	96.8714	94.2669	65.4986	63.7404	38.99	37.7119
422.463	130.009	127.708	126.371	124.751	109.924	109.603	81.3552	81.5631	55.8548	56.0857	32.5814	32.8081	14.2545	14.45			422.663	70.1283	66.5107	56.8112	54.6852	43.2564	42.2458	30.4886	30.4828	19.547	19.6637	11.4491	11.391	6.27205	6.15668				421.463	179.375	175.54	167.72	163.378	150.845	146.127	127.15	123.541	96.4989	93.9386	65.2301	63.5185	38.8237	37.5806
423.463	129.964	127.702	126.343	124.745	109.915	109.598	81.3368	81.5595	55.8449	56.0832	32.5924	32.8066	14.2752	14.4494			423.663	70.045	66.4861	56.7382	54.665	43.2141	42.2301	30.4925	30.4715	19.5036	19.6565	11.4227	11.3868	6.26554	6.1544				422.463	178.637	174.929	167.042	162.809	150.195	145.618	126.681	123.11	96.1711	93.6116	64.9692	63.2973	38.6639	37.4498
424.463	129.922	127.697	126.322	124.74	109.894	109.593	81.3342	81.556	55.8371	56.0808	32.5834	32.8052	14.2756	14.4487			424.663	69.9758	66.4615	56.667	54.6448	43.1837	42.2145	30.4938	30.4602	19.4698	19.6492	11.4062	11.3825	6.2569	6.15212				423.463	177.881	174.32	166.339	162.242	149.606	145.111	126.192	122.682	95.7934	93.2856	64.7203	63.0769	38.5001	37.3194
425.463	129.884	127.691	126.296	124.734	109.884	109.588	81.3241	81.5524	55.8355	56.0784	32.5622	32.8038	14.2751	14.4481			425.663	69.9105	66.4369	56.6092	54.6245	43.1558	42.1989	30.4554	30.449	19.4424	19.6419	11.3904	11.3783	6.27301	6.14985				424.463	177.179	173.713	165.68	161.677	149.045	144.606	125.731	122.255	95.4247	92.9608	64.4775	62.8573	38.3527	37.1894
426.463	129.844	127.685	126.261	124.729	109.878	109.584	81.2972	81.5489	55.8295	56.0759	32.5645	32.8024	14.2696	14.4475			426.663	69.8446	66.4124	56.5376	54.6043	43.1426	42.1833	30.4294	30.4377	19.431	19.6346	11.3886	11.3741	6.28069	6.14757				425.463	176.415	173.108	165.041	161.114	148.439	144.102	125.243	121.829	95.0359	92.6371	64.259	62.6384	38.1854	37.0599
427.463	129.789	127.68	126.236	124.724	109.853	109.579	81.2727	81.5454	55.8139	56.0735	32.5599	32.8009	14.275	14.4468			427.663	69.7829	66.3878	56.4746	54.5841	43.1035	42.1677	30.4286	30.4265	19.4286	19.6274	11.386	11.3699	6.27758	6.1453				426.463	175.678	172.506	164.335	160.553	147.832	143.601	124.749	121.405	94.6451	92.3146	64.0629	62.4203	38.0399	36.9309
428.463	129.755	127.674	126.216	124.718	109.841	109.574	81.2702	81.5418	55.8101	56.0711	32.557	32.7995	14.271	14.4462			428.663	69.6794	66.3632	56.4115	54.5639	43.0673	42.1521	30.3958	30.4152	19.4221	19.6201	11.3769	11.3657	6.26262	6.14302				427.463	174.968	171.905	163.691	159.994	147.293	143.101	124.275	120.982	94.2978	91.9931	63.8183	62.203	37.9195	36.8023
429.463	129.715	127.669	126.188	124.713	109.83	109.569	81.2615	81.5383	55.8008	56.0686	32.5675	32.7981	14.2627	14.4456			429.663	69.5785	66.3387	56.3423	54.5438	43.0373	42.1365	30.3707	30.4039	19.4331	19.6129	11.3759	11.3615	6.26128	6.14075				428.463	174.256	171.306	163.074	159.437	146.713	142.602	123.793	120.561	93.9567	91.6728	63.5733	61.9864	37.7998	36.6742
430.463	129.668	127.663	126.164	124.707	109.823	109.565	81.2733	81.5348	55.8015	56.0662	32.5623	32.7967	14.272	14.445			430.663	69.4907	66.3141	56.2814	54.5236	43.0077	42.1209	30.335	30.3927	19.4241	19.6056	11.3666	11.3573	6.25459	6.13848				429.463	173.562	170.71	162.434	158.882	146.129	142.106	123.323	120.141	93.5831	91.3536	63.3731	61.7706	37.6781	36.5465
431.463	129.649	127.658	126.124	124.702	109.815	109.56	81.2849	81.5312	55.806	56.0638	32.5266	32.7953	14.2858	14.4443			431.663	69.3959	66.2896	56.2112	54.5034	42.9648	42.1053	30.3192	30.3815	19.4045	19.5984	11.3655	11.3531	6.24157	6.13621				430.463	172.81	170.115	161.787	158.328	145.529	141.611	122.881	119.723	93.2279	91.0355	63.1265	61.5555	37.549	36.4192
432.463	129.651	127.652	126.089	124.697	109.818	109.555	81.3078	81.5277	55.7895	56.0613	32.5178	32.7938	14.2976	14.4437			432.663	69.3176	66.2651	56.1447	54.4832	42.9201	42.0897	30.2856	30.3702	19.3679	19.5911	11.3767	11.3489	6.24499	6.13394				431.463	172.113	169.523	161.167	157.777	144.928	141.118	122.433	119.306	92.8658	90.7185	62.8487	61.3412	37.4001	36.2924
433.463	129.636	127.647	126.079	124.691	109.811	109.55	81.3004	81.5241	55.7637	56.0589	32.5095	32.7924	14.3016	14.4431			433.663	69.2182	66.2406	56.0848	54.4631	42.8863	42.0742	30.2334	30.359	19.3464	19.5839	11.375	11.3447	6.24958	6.13167				432.463	171.395	168.933	160.498	157.228	144.382	140.627	121.954	118.89	92.4955	90.4027	62.6152	61.1276	37.2795	36.166
434.463	129.63	127.641	126.06	124.686	109.815	109.546	81.3049	81.5206	55.7459	56.0565	32.5229	32.791	14.3153	14.4425			434.663	69.1148	66.2161	56.0259	54.4429	42.8452	42.0586	30.2299	30.3478	19.3283	19.5766	11.3768	11.3405	6.25791	6.1294				433.463	170.735	168.345	159.871	156.68	143.892	140.137	121.476	118.476	92.1648	90.0879	62.3993	60.9147	37.1432	36.0401
435.463	129.624	127.636	126.041	124.68	109.803	109.541	81.2921	81.5171	55.7331	56.054	32.539	32.7896	14.3111	14.4418			435.663	69.0559	66.1916	55.9869	54.4228	42.813	42.043	30.2126	30.3365	19.3145	19.5694	11.3878	11.3363	6.26976	6.12713				434.463	170.05	167.758	159.243	156.135	143.366	139.649	120.976	118.064	91.7949	89.7742	62.1536	60.7026	36.9757	35.9146
436.463	129.616	127.63	126.012	124.675	109.784	109.536	81.2711	81.5135	55.7225	56.0516	32.5474	32.7881	14.3039	14.4412			436.663	68.9942	66.1671	55.9557	54.4027	42.7723	42.0275	30.1892	30.3253	19.2995	19.5621	11.3885	11.3321	6.28858	6.12487				435.463	169.383	167.174	158.579	155.591	142.728	139.163	120.515	117.653	91.4249	89.4616	61.9049	60.4913	36.7703	35.7896
437.463	129.586	127.625	125.978	124.67	109.778	109.531	81.2492	81.51	55.7071	56.0492	32.5636	32.7867	14.3011	14.4406			437.663	68.9293	66.1426	55.9284	54.3825	42.7472	42.0119	30.1809	30.3141	19.284	19.5549	11.3718	11.3279	6.28398	6.1226				436.463	168.667	166.592	157.967	155.049	142.165	138.678	120.051	117.243	91.1017	89.1501	61.6773	60.2807	36.5942	35.665
438.463	129.549	127.619	125.951	124.664	109.775	109.527	81.2446	81.5065	55.7109	56.0467	32.5776	32.7853	14.3076	14.44			438.663	68.8775	66.1181	55.8849	54.3624	42.7045	41.9964	30.1771	30.3029	19.2881	19.5477	11.3593	11.3237	6.28047	6.12034				437.463	167.963	166.012	157.333	154.51	141.638	138.195	119.617	116.835	90.7871	88.8397	61.4703	60.0708	36.4185	35.5408
439.463	129.51	127.613	125.91	124.659	109.758	109.522	81.2363	81.5029	55.7222	56.0443	32.5832	32.7839	14.2797	14.4393			439.663	68.8343	66.0937	55.8336	54.3423	42.6546	41.9809	30.167	30.2917	19.2879	19.5404	11.3468	11.3195	6.29972	6.11807				438.463	167.311	165.434	156.752	153.972	141.07	137.714	119.185	116.428	90.417	88.5304	61.2606	59.8616	36.257	35.417
440.463	129.466	127.608	125.885	124.653	109.741	109.517	81.2119	81.4994	55.716	56.0419	32.5666	32.7824	14.2614	14.4387			440.663	68.7674	66.0692	55.786	54.3222	42.6156	41.9653	30.149	30.2805	19.2818	19.5332	11.3437	11.3154	6.31118	6.11581				439.463	166.642	164.858	156.148	153.435	140.539	137.235	118.707	116.023	90.0759	88.2221	61.0202	59.6532	36.1037	35.2937
441.463	129.426	127.602	125.879	124.648	109.739	109.512	81.2179	81.4959	55.7374	56.0395	32.5627	32.781	14.2708	14.4381			441.663	68.6912	66.0448	55.7298	54.3021	42.5805	41.9498	30.1422	30.2693	19.3025	19.526	11.3383	11.3112	6.29665	6.11355				440.463	165.953	164.284	155.511	152.901	139.969	136.757	118.236	115.619	89.7664	87.9149	60.7407	59.4455	35.9635	35.1708
442.463	129.401	127.597	125.884	124.643	109.736	109.508	81.2564	81.4923	55.745	56.037	32.5538	32.7796	14.2996	14.4375			442.663	68.6006	66.0204	55.6735	54.282	42.5582	41.9343	30.1316	30.2581	19.2953	19.5188	11.3269	11.307	6.28286	6.11129				441.463	165.308	163.712	154.84	152.369	139.451	136.281	117.78	115.216	89.438	87.6088	60.5146	59.2385	35.8111	35.0484
443.463	129.399	127.591	125.874	124.637	109.743	109.503	81.2835	81.4888	55.7733	56.0346	32.5613	32.7782	14.3153	14.4368			443.663	68.4936	65.9959	55.5978	54.2619	42.5235	41.9188	30.1046	30.2469	19.271	19.5115	11.3195	11.3028	6.28447	6.10902				442.463	164.717	163.142	154.276	151.838	138.932	135.806	117.327	114.815	89.1053	87.3038	60.3158	59.0322	35.6798	34.9263
444.463	129.371	127.586	125.848	124.632	109.737	109.498	81.295	81.4853	55.7757	56.0322	32.5749	32.7768	14.3625	14.4362			444.663	68.3802	65.9715	55.516	54.2419	42.4986	41.9033	30.0725	30.2357	19.2489	19.5043	11.3134	11.2986	6.29192	6.10677				443.463	164.101	162.574	153.661	151.31	138.412	135.333	116.867	114.415	88.7573	86.9998	60.0691	58.8267	35.5699	34.8047
445.463	129.314	127.58	125.82	124.626	109.717	109.493	81.3054	81.4817	55.7676	56.0297	32.5847	32.7753	14.3755	14.4356			445.663	68.2995	65.9471	55.4521	54.2218	42.4582	41.8878	30.0486	30.2245	19.2261	19.4971	11.3163	11.2944	6.31104	6.10451				444.463	163.414	162.008	153.023	150.783	137.879	134.862	116.464	114.017	88.4273	86.6969	59.829	58.6218	35.4806	34.6835
446.463	129.287	127.575	125.798	124.621	109.709	109.489	81.3302	81.4782	55.7725	56.0273	32.599	32.7739	14.384	14.4349			446.663	68.2166	65.9227	55.4001	54.2018	42.415	41.8723	30.0281	30.2133	19.2062	19.4899	11.3211	11.2903	6.29138	6.10225				445.463	162.776	161.444	152.45	150.258	137.401	134.392	116.046	113.62	88.0678	86.395	59.6106	58.4177	35.382	34.5628
447.463	129.266	127.569	125.778	124.615	109.718	109.484	81.3114	81.4747	55.7478	56.0249	32.6177	32.7725	14.3825	14.4343			447.663	68.1366	65.8983	55.3482	54.1817	42.3741	41.8568	30.0061	30.2021	19.1732	19.4827	11.3233	11.2861	6.29009	6.09999				446.463	162.106	160.882	151.899	149.735	136.834	133.924	115.654	113.224	87.7392	86.0942	59.4119	58.2143	35.2723	34.4424
448.463	129.232	127.564	125.759	124.61	109.717	109.479	81.2862	81.4711	55.7539	56.0224	32.6233	32.7711	14.3805	14.4337			448.663	68.0634	65.874	55.3137	54.1617	42.3322	41.8413	29.9844	30.191	19.1588	19.4755	11.3282	11.2819	6.2957	6.09773				447.463	161.467	160.321	151.264	149.213	136.273	133.458	115.284	112.83	87.419	85.7944	59.1845	58.0116	35.1543	34.3225
449.463	129.195	127.558	125.74	124.605	109.71	109.474	81.2781	81.4676	55.7374	56.02	32.6465	32.7697	14.381	14.4331			449.663	68.0046	65.8496	55.2784	54.1416	42.3124	41.8258	29.9771	30.1798	19.1604	19.4683	11.3236	11.2777	6.28194	6.09548				448.463	160.858	159.763	150.694	148.694	135.802	132.993	114.823	112.437	87.0693	85.4957	58.9512	57.8096	34.9984	34.203
450.463	129.166	127.553	125.722	124.599	109.701	109.47	81.2704	81.4641	55.7296	56.0176	32.6582	32.7682	14.365	14.4324			450.663	67.9391	65.8252	55.2534	54.1216	42.288	41.8104	29.9496	30.1686	19.1449	19.4611	11.3175	11.2736	6.271	6.09322				449.463	160.188	159.207	150.105	148.176	135.264	132.53	114.417	112.046	86.7506	85.198	58.6979	57.6083	34.8577	34.0839
451.463	129.143	127.547	125.71	124.594	109.696	109.465	81.2396	81.4605	55.7272	56.0151	32.6529	32.7668	14.3507	14.4318			451.663	67.8792	65.8009	55.211	54.1016	42.2872	41.7949	29.933	30.1575	19.1413	19.4539	11.299	11.2694	6.26454	6.09097				450.463	159.545	158.653	149.529	147.66	134.789	132.069	113.964	111.655	86.4251	84.9013	58.4785	57.4077	34.7248	33.9652
452.463	129.134	127.542	125.705	124.588	109.671	109.46	81.2235	81.457	55.7491	56.0127	32.6774	32.7654	14.36	14.4312			452.663	67.8296	65.7765	55.1849	54.0816	42.2696	41.7794	29.9053	30.1463	19.1364	19.4467	11.2901	11.2652	6.26307	6.08872				451.463	158.925	158.1	148.933	147.146	134.254	131.609	113.57	111.267	86.1099	84.6057	58.2645	57.2079	34.6038	33.8469
453.463	129.095	127.536	125.683	124.583	109.662	109.455	81.2031	81.4534	55.7495	56.0103	32.689	32.764	14.3486	14.4306			453.663	67.785	65.7522	55.1387	54.0616	42.2264	41.764	29.8892	30.1352	19.1294	19.4395	11.3019	11.2611	6.25888	6.08646				452.463	158.324	157.55	148.342	146.633	133.751	131.151	113.147	110.879	85.7499	84.3111	58.0345	57.0087	34.465	33.7291
454.463	129.048	127.53	125.67	124.578	109.624	109.451	81.1714	81.4499	55.749	56.0079	32.6893	32.7625	14.3116	14.4299			454.663	67.7224	65.7279	55.106	54.0416	42.1806	41.7485	29.8844	30.124	19.1128	19.4323	11.3096	11.2569	6.24374	6.08421				453.463	157.703	157.001	147.761	146.123	133.25	130.694	112.707	110.493	85.4375	84.0176	57.7969	56.8102	34.336	33.6116
455.463	129.021	127.525	125.632	124.572	109.597	109.446	81.1451	81.4464	55.7137	56.0054	32.6762	32.7611	14.2844	14.4293			455.663	67.6317	65.7036	55.0545	54.0216	42.136	41.7331	29.869	30.1129	19.1149	19.4251	11.3057	11.2527	6.22329	6.08196				454.463	157.1	156.454	147.237	145.614	132.696	130.239	112.301	110.108	85.1612	83.725	57.5583	56.6124	34.2267	33.4946
456.463	128.982	127.519	125.618	124.567	109.552	109.441	81.1104	81.4428	55.7056	56.003	32.6467	32.7597	14.276	14.4287			456.663	67.5416	65.6793	54.9949	54.0016	42.0682	41.7176	29.8519	30.1017	19.1079	19.4179	11.2875	11.2486	6.19652	6.07971				455.463	156.49	155.91	146.646	145.107	132.17	129.786	111.874	109.725	84.8468	83.4335	57.3341	56.4152	34.0905	33.378
457.463	128.944	127.514	125.618	124.561	109.54	109.436	81.0998	81.4393	55.6977	56.0006	32.6461	32.7583	14.251	14.4281			457.663	67.459	65.655	54.9368	53.9816	42.0383	41.7022	29.8233	30.0906	19.1087	19.4107	11.2784	11.2444	6.1717	6.07746				456.463	155.874	155.367	146.147	144.602	131.66	129.334	111.452	109.343	84.5042	83.143	57.1272	56.2188	33.9578	33.2618
458.463	128.932	127.508	125.569	124.556	109.531	109.432	81.0901	81.4358	55.6786	55.9981	32.6365	32.7569	14.2299	14.4274			458.663	67.3729	65.6307	54.8675	53.9616	41.9997	41.6868	29.805	30.0795	19.0881	19.4035	11.253	11.2402	6.17419	6.07521				457.463	155.266	154.826	145.572	144.098	131.172	128.883	111.058	108.962	84.1893	82.8535	56.934	56.023	33.7989	33.146
459.463	128.925	127.503	125.529	124.551	109.511	109.427	81.0809	81.4323	55.6607	55.9957	32.626	32.7554	14.2334	14.4268			459.663	67.2987	65.6064	54.8184	53.9417	41.973	41.6714	29.7793	30.0683	19.081	19.3964	11.2358	11.2361	6.16962	6.07297				458.463	154.672	154.287	145.02	143.597	130.727	128.435	110.619	108.583	83.8417	82.565	56.7171	55.828	33.6367	33.0305
460.463	128.908	127.497	125.492	124.545	109.496	109.422	81.0765	81.4287	55.6717	55.9933	32.6278	32.754	14.2561	14.4262			460.663	67.2297	65.5821	54.7992	53.9217	41.9457	41.6559	29.7649	30.0572	19.0633	19.3892	11.2086	11.2319	6.1736	6.07072				459.463	154.079	153.75	144.49	143.097	130.246	127.987	110.23	108.205	83.5007	82.2775	56.4999	55.6336	33.5061	32.9155
461.463	128.893	127.492	125.468	124.54	109.48	109.417	81.07	81.4252	55.7133	55.9909	32.6439	32.7526	14.2629	14.4256			461.663	67.1856	65.5579	54.7575	53.9018	41.9345	41.6405	29.762	30.0461	19.0598	19.382	11.2165	11.2278	6.18028	6.06847				460.463	153.502	153.214	143.943	142.598	129.776	127.542	109.803	107.828	83.2227	81.991	56.2863	55.4399	33.4013	32.8009
462.463	128.898	127.486	125.443	124.534	109.465	109.413	81.0841	81.4217	55.7385	55.9884	32.6575	32.7512	14.2657	14.4249			462.663	67.145	65.5336	54.7343	53.8818	41.9353	41.6251	29.7625	30.035	19.049	19.3748	11.2352	11.2236	6.19762	6.06623				461.463	152.932	152.681	143.377	142.102	129.277	127.098	109.412	107.453	82.9262	81.7055	56.0747	55.2468	33.2887	32.6867
463.463	128.877	127.481	125.412	124.529	109.442	109.408	81.0895	81.4181	55.7298	55.986	32.6583	32.7498	14.2872	14.4243			463.663	67.0922	65.5094	54.7038	53.8619	41.9131	41.6097	29.7702	30.0239	19.0666	19.3677	11.2513	11.2195	6.19762	6.06399				462.463	152.312	152.149	142.837	141.607	128.781	126.655	108.998	107.079	82.591	81.4211	55.8645	55.0545	33.147	32.5729
464.463	128.824	127.475	125.396	124.524	109.424	109.403	81.0877	81.4146	55.7064	55.9836	32.6573	32.7483	14.2972	14.4237			464.663	67.0275	65.4851	54.684	53.842	41.8712	41.5943	29.7641	30.0128	19.0864	19.3605	11.2566	11.2153	6.20186	6.06174				463.463	151.717	151.619	142.264	141.114	128.283	126.214	108.587	106.706	82.3183	81.1375	55.6528	54.8628	33.0083	32.4595
465.463	128.778	127.47	125.388	124.518	109.43	109.398	81.0718	81.4111	55.6825	55.9811	32.6399	32.7469	14.292	14.4231			465.663	66.9831	65.4609	54.6285	53.822	41.8517	41.5789	29.7668	30.0017	19.1101	19.3534	11.2707	11.2112	6.20659	6.0595				464.463	151.176	151.091	141.716	140.623	127.736	125.775	108.19	106.334	82.0217	80.855	55.4259	54.6718	32.8679	32.3465
466.463	128.739	127.464	125.358	124.513	109.432	109.394	81.0707	81.4075	55.6354	55.9787	32.6305	32.7455	14.2833	14.4224			466.663	66.9276	65.4367	54.5721	53.8021	41.8545	41.5636	29.767	29.9906	19.1122	19.3462	11.2736	11.207	6.20132	6.05726				465.463	150.554	150.565	141.173	140.133	127.237	125.337	107.762	105.964	81.6657	80.5735	55.1831	54.4814	32.7292	32.2338
467.463	128.709	127.459	125.315	124.507	109.445	109.389	81.0555	81.404	55.6141	55.9763	32.6235	32.7441	14.3062	14.4218			467.663	66.8523	65.4125	54.5332	53.7822	41.8203	41.5482	29.7503	29.9795	19.0977	19.339	11.2556	11.2029	6.19527	6.05502				466.463	149.957	150.041	140.593	139.645	126.764	124.9	107.331	105.595	81.3181	80.293	54.9925	54.2917	32.6421	32.1216
468.463	128.667	127.453	125.286	124.502	109.471	109.384	81.05	81.4005	55.6089	55.9739	32.6085	32.7427	14.3184	14.4212			468.663	66.7887	65.3883	54.4927	53.7623	41.7957	41.5328	29.7663	29.9684	19.0901	19.3319	11.2632	11.1987	6.19354	6.05278				467.463	149.387	149.519	140.089	139.159	126.306	124.465	106.922	105.227	81.0105	80.0134	54.7994	54.1027	32.5428	32.0098
469.463	128.64	127.448	125.282	124.497	109.463	109.379	81.0545	81.3969	55.612	55.9714	32.6008	32.7412	14.3181	14.4206			469.663	66.7351	65.3641	54.4694	53.7425	41.7623	41.5175	29.7552	29.9573	19.0717	19.3247	11.2617	11.1946	6.18238	6.05054				468.463	148.863	148.998	139.608	138.674	125.828	124.032	106.488	104.861	80.7352	79.7348	54.5785	53.9143	32.4376	31.8983
470.463	128.624	127.442	125.273	124.491	109.467	109.375	81.0693	81.3934	55.6265	55.969	32.6064	32.7398	14.3274	14.4199			470.663	66.6748	65.3399	54.4487	53.7226	41.7238	41.5021	29.7452	29.9462	19.041	19.3176	11.2538	11.1905	6.18085	6.0483				469.463	148.311	148.479	139.081	138.191	125.338	123.6	106.095	104.496	80.4345	79.4571	54.3707	53.7265	32.3352	31.7872
471.463	128.588	127.436	125.249	124.486	109.445	109.37	81.0806	81.3899	55.6324	55.9666	32.6011	32.7384	14.3238	14.4193			471.663	66.5954	65.3157	54.4301	53.7027	41.6526	41.4867	29.7172	29.9351	19.004	19.3104	11.2224	11.1863	6.14188	6.04606				470.463	147.736	147.962	138.535	137.71	124.917	123.17	105.744	104.132	80.1432	79.1805	54.1939	53.5395	32.2325	31.6765
472.463	128.556	127.431	125.236	124.48	109.421	109.365	81.0792	81.3863	55.6297	55.9641	32.5895	32.737	14.3313	14.4187			472.663	66.5117	65.2916	54.3685	53.6828	41.5904	41.4714	29.7021	29.924	18.9967	19.3033	11.1989	11.1822	6.0989	6.04383				471.463	147.154	147.447	138.022	137.231	124.47	122.741	105.358	103.769	79.8486	78.9048	54.0211	53.3531	32.1291	31.5663
473.463	128.536	127.425	125.237	124.475	109.421	109.361	81.0705	81.3828	55.6222	55.9617	32.5704	32.7356	14.3316	14.4181			473.663	66.4552	65.2674	54.3132	53.663	41.5561	41.4561	29.6918	29.913	18.9847	19.2962	11.2051	11.178	6.05688	6.04159				472.463	146.621	146.934	137.516	136.753	124.026	122.314	104.951	103.408	79.5714	78.63	53.8439	53.1673	32.0152	31.4563
474.463	128.516	127.42	125.233	124.47	109.417	109.356	81.0556	81.3793	55.6158	55.9593	32.5453	32.7341	14.3267	14.4174			474.663	66.3874	65.2433	54.2441	53.6431	41.5364	41.4407	29.6633	29.9019	18.9593	19.289	11.1992	11.1739	6.0268	6.03935				473.463	146.07	146.422	136.998	136.277	123.568	121.888	104.587	103.048	79.287	78.3563	53.6456	52.9822	31.88	31.3468
475.463	128.492	127.414	125.215	124.464	109.431	109.351	81.0396	81.3758	55.6264	55.9569	32.5155	32.7327	14.3123	14.4168			475.663	66.329	65.2191	54.177	53.6233	41.4981	41.4254	29.6611	29.8909	18.9454	19.2819	11.1775	11.1698	6.01375	6.03712				474.463	145.504	145.912	136.497	135.802	123.127	121.463	104.224	102.689	78.983	78.0834	53.4643	52.7977	31.7551	31.2377
476.463	128.469	127.409	125.2	124.459	109.438	109.346	81.049	81.3722	55.6358	55.9544	32.5109	32.7313	14.3091	14.4162			476.663	66.2754	65.195	54.1022	53.6034	41.4834	41.4101	29.6476	29.8798	18.9247	19.2747	11.164	11.1656	5.99083	6.03489				475.463	144.974	145.404	135.973	135.329	122.652	121.04	103.829	102.332	78.6872	77.8115	53.2826	52.6138	31.6178	31.1289
477.463	128.464	127.403	125.174	124.453	109.452	109.342	81.0435	81.3687	55.6387	55.952	32.5273	32.7299	14.3116	14.4155			477.663	66.2183	65.1709	54.054	53.5836	41.456	41.3947	29.6275	29.8687	18.8976	19.2676	11.151	11.1615	5.97169	6.03265				476.463	144.432	144.898	135.438	134.858	122.17	120.619	103.415	101.975	78.3946	77.5406	53.0759	52.4306	31.4784	31.0205
478.463	128.443	127.398	125.152	124.448	109.454	109.337	81.0312	81.3652	55.6294	55.9496	32.5287	32.7285	14.3233	14.4149			478.663	66.1517	65.1468	54.0284	53.5638	41.4256	41.3794	29.599	29.8577	18.8663	19.2605	11.1353	11.1574	5.95365	6.03042				477.463	143.87	144.393	134.952	134.389	121.707	120.199	103.003	101.62	78.1101	77.2706	52.8812	52.2481	31.3954	30.9125
479.463	128.404	127.392	125.11	124.443	109.469	109.332	81.0376	81.3616	55.6458	55.9472	32.5385	32.727	14.3185	14.4143			479.663	66.0853	65.1227	53.9973	53.544	41.3908	41.3641	29.5661	29.8466	18.8454	19.2534	11.0912	11.1532	5.93674	6.02819				478.463	143.33	143.891	134.453	133.921	121.276	119.78	102.631	101.266	77.8427	77.0016	52.6562	52.0662	31.2876	30.8049
480.463	128.384	127.387	125.071	124.437	109.471	109.327	81.0466	81.3581	55.6464	55.9447	32.5556	32.7256	14.2885	14.4137			480.663	66.0091	65.0986	53.9827	53.5242	41.3579	41.3488	29.5406	29.8356	18.8171	19.2462	11.0627	11.1491	5.91261	6.02596				479.463	142.798	143.39	133.962	133.454	120.804	119.363	102.271	100.914	77.5622	76.7335	52.4191	51.8849	31.1767	30.6976
481.463	128.338	127.381	125.031	124.432	109.461	109.323	81.0409	81.3546	55.6277	55.9423	32.5663	32.7242	14.2677	14.413			481.663	65.9697	65.0745	53.9699	53.5044	41.3354	41.3335	29.5114	29.8246	18.8156	19.2391	11.0558	11.145	5.93079	6.02373				480.463	142.27	142.89	133.48	132.99	120.404	118.948	101.902	100.562	77.2828	76.4663	52.2111	51.7042	31.0535	30.5907
482.463	128.302	127.376	125.008	124.426	109.437	109.318	81.0379	81.351	55.6233	55.9399	32.5624	32.7228	14.25	14.4124			482.663	65.9088	65.0504	53.9431	53.4846	41.2954	41.3182	29.4982	29.8135	18.8256	19.232	11.0425	11.1409	5.93077	6.0215				481.463	141.724	142.393	132.987	132.527	119.958	118.533	101.512	100.212	77.0031	76.2	52.0167	51.5242	30.925	30.4842
483.463	128.269	127.37	125.021	124.421	109.431	109.313	81.0526	81.3475	55.6296	55.9374	32.5572	32.7214	14.2438	14.4118			483.663	65.8647	65.0264	53.8882	53.4648	41.2455	41.303	29.4974	29.8025	18.8177	19.2249	11.0235	11.1368	5.95632	6.01928				482.463	141.217	141.897	132.494	132.065	119.483	118.121	101.139	99.8633	76.7587	75.9347	51.8247	51.3448	30.8073	30.3781
484.463	128.237	127.365	125.025	124.416	109.426	109.308	81.04	81.344	55.6366	55.935	32.5733	32.7199	14.2492	14.4112			484.663	65.8181	65.0023	53.8328	53.445	41.2204	41.2877	29.4851	29.7915	18.8145	19.2178	11.0167	11.1326	5.97878	6.01705				483.463	140.699	141.403	131.988	131.605	119.037	117.709	100.779	99.5156	76.4935	75.6703	51.6308	51.166	30.6952	30.2723
485.463	128.221	127.359	125.02	124.41	109.404	109.304	81.026	81.3405	55.6172	55.9326	32.5965	32.7185	14.2577	14.4105			485.663	65.783	64.9783	53.7894	53.4252	41.1849	41.2724	29.4776	29.7805	18.8103	19.2107	11.0225	11.1285	5.98866	6.01482				484.463	140.154	140.911	131.502	131.147	118.623	117.3	100.43	99.1691	76.1912	75.4068	51.4595	50.9878	30.5856	30.1669
486.463	128.213	127.354	125.018	124.405	109.39	109.299	81.002	81.3369	55.6213	55.9302	32.5972	32.7171	14.2717	14.4099			486.663	65.7264	64.9542	53.7518	53.4055	41.1469	41.2571	29.4696	29.7694	18.806	19.2036	10.9976	11.1244	5.99125	6.0126				485.463	139.623	140.42	131.006	130.69	118.221	116.891	100.085	98.8238	75.886	75.1443	51.2761	50.8103	30.468	30.0618
487.463	128.232	127.348	125	124.399	109.371	109.294	80.9911	81.3334	55.627	55.9277	32.5861	32.7157	14.3016	14.4093			487.663	65.67	64.9302	53.7134	53.3857	41.1067	41.2419	29.4608	29.7584	18.7882	19.1965	10.9875	11.1203	5.96515	6.01038				486.463	139.1	139.931	130.514	130.235	117.77	116.484	99.7238	98.4797	75.5977	74.8826	51.0732	50.6334	30.3429	29.9572
488.463	128.232	127.343	124.991	124.394	109.367	109.289	80.9754	81.3299	55.6268	55.9253	32.6043	32.7143	14.3171	14.4087			488.663	65.6324	64.9062	53.6667	53.366	41.0893	41.2266	29.4437	29.7474	18.7597	19.1894	10.9802	11.1162	5.93573	6.00815				487.463	138.586	139.444	130.008	129.782	117.315	116.079	99.328	98.1368	75.3015	74.6219	50.8597	50.4571	30.2028	29.8529
489.463	128.21	127.337	124.979	124.389	109.365	109.285	80.9636	81.3263	55.6136	55.9229	32.6049	32.7128	14.3137	14.408			489.663	65.6027	64.8822	53.6369	53.3462	41.0875	41.2114	29.4258	29.7364	18.7408	19.1823	10.9701	11.1121	5.91577	6.00593				488.463	138.043	138.958	129.507	129.33	116.861	115.674	98.928	97.7951	75.0082	74.3621	50.6372	50.2814	30.0785	29.7489
490.463	128.195	127.331	124.961	124.383	109.352	109.28	80.959	81.3228	55.6174	55.9205	32.5909	32.7114	14.2994	14.4074			490.663	65.5619	64.8582	53.5955	53.3265	41.0693	41.1961	29.4021	29.7254	18.7107	19.1752	10.9777	11.1079	5.89513	6.00371				489.463	137.535	138.474	129.012	128.88	116.383	115.272	98.566	97.4546	74.6899	74.1031	50.432	50.1063	29.9566	29.6453
491.463	128.174	127.326	124.938	124.378	109.34	109.275	80.9573	81.3193	55.6258	55.918	32.5967	32.71	14.2889	14.4068			491.663	65.5285	64.8342	53.5789	53.3068	41.0837	41.1809	29.3689	29.7144	18.713	19.1681	10.9828	11.1038	5.91227	6.00149				490.463	137.027	137.992	128.535	128.431	115.96	114.87	98.204	97.1152	74.4153	73.8451	50.2436	49.9319	29.8166	29.5421
492.463	128.155	127.32	124.938	124.372	109.334	109.27	80.9492	81.3158	55.6011	55.9156	32.6007	32.7086	14.283	14.4062			492.663	65.475	64.8102	53.5374	53.287	41.0608	41.1656	29.3633	29.7034	18.7271	19.161	10.991	11.0997	5.90843	5.99927				491.463	136.464	137.512	128.08	127.984	115.521	114.47	97.8369	96.7771	74.1556	73.588	50.0697	49.758	29.7145	29.4392
493.463	128.139	127.315	124.942	124.367	109.308	109.266	80.9262	81.3122	55.5947	55.9132	32.5938	32.7072	14.285	14.4055			493.663	65.4281	64.7862	53.4812	53.2673	41.066	41.1504	29.3525	29.6924	18.762	19.1539	11.0068	11.0956	5.9202	5.99705				492.463	135.981	137.033	127.59	127.538	115.048	114.072	97.4475	96.4401	73.8468	73.3318	49.889	49.5847	29.5964	29.3367
494.463	128.122	127.309	124.926	124.362	109.284	109.261	80.9187	81.3087	55.5882	55.9108	32.5863	32.7057	14.2881	14.4049			494.663	65.3925	64.7623	53.4526	53.2476	41.0613	41.1352	29.3355	29.6815	18.7662	19.1468	11.0205	11.0915	5.9532	5.99483				493.463	135.495	136.556	127.075	127.094	114.632	113.675	97.0968	96.1043	73.5579	73.0764	49.7029	49.4121	29.4967	29.2346
495.463	128.087	127.304	124.913	124.356	109.254	109.256	80.9034	81.3052	55.5618	55.9083	32.5675	32.7043	14.3127	14.4043			495.663	65.3546	64.7383	53.4371	53.2279	41.043	41.12	29.3159	29.6705	18.7886	19.1397	11.0126	11.0874	5.97854	5.99261				494.463	134.968	136.08	126.587	126.652	114.204	113.279	96.7897	95.7697	73.293	72.822	49.5158	49.24	29.3791	29.1328
496.463	128.048	127.298	124.902	124.351	109.242	109.251	80.8921	81.3017	55.5609	55.9059	32.5579	32.7029	14.3212	14.4037			496.663	65.306	64.7144	53.3881	53.2082	41.0226	41.1048	29.3251	29.6595	18.8064	19.1326	11.0214	11.0833	5.99855	5.99039				495.463	134.469	135.606	126.136	126.211	113.795	112.884	96.4424	95.4362	73.0311	72.5684	49.3234	49.0686	29.271	29.0314
497.463	128.008	127.293	124.886	124.345	109.24	109.247	80.8712	81.2981	55.5694	55.9035	32.5572	32.7015	14.3223	14.403			497.663	65.2682	64.6904	53.352	53.1886	41.0259	41.0896	29.3012	29.6485	18.8044	19.1256	11.0252	11.0792	6.00182	5.98818				496.463	133.973	135.134	125.654	125.771	113.386	112.491	96.0454	95.1039	72.7647	72.3157	49.1506	48.8977	29.1746	28.9303
498.463	127.968	127.287	124.876	124.34	109.256	109.242	80.8771	81.2946	55.5695	55.9011	32.5568	32.7001	14.3515	14.4024			498.663	65.2154	64.6665	53.3218	53.1689	41.0219	41.0744	29.2589	29.6376	18.793	19.1185	11.0243	11.0751	5.98159	5.98596				497.463	133.469	134.664	125.168	125.333	112.974	112.1	95.6984	94.7728	72.4923	72.0639	48.9652	48.7275	29.0688	28.8295
499.463	127.941	127.282	124.847	124.335	109.269	109.237	80.9012	81.2911	55.5909	55.8986	32.5778	32.6987	14.375	14.4018			499.663	65.1769	64.6426	53.2819	53.1492	41.0056	41.0592	29.2228	29.6266	18.7833	19.1114	11.0171	11.071	5.96528	5.98375				498.463	132.975	134.195	124.709	124.897	112.58	111.709	95.363	94.4428	72.2146	71.813	48.8078	48.5578	28.9937	28.7292
500.463	127.918	127.276	124.843	124.329	109.288	109.233	80.8999	81.2875	55.5863	55.8962	32.5967	32.6972	14.3814	14.4012			500.663	65.1304	64.6187	53.2531	53.1295	40.9708	41.044	29.1924	29.6156	18.7872	19.1043	11.0083	11.0669	5.94572	5.98153				499.463	132.546	133.728	124.271	124.462	112.201	111.32	95.0262	94.1139	71.9663	71.563	48.682	48.3887	28.9097	28.6291
501.463	127.91	127.271	124.842	124.324	109.293	109.228	80.9037	81.284	55.6016	55.8938	32.6084	32.6958	14.3955	14.4005			501.663	65.0904	64.5947	53.2208	53.1099	40.9471	41.0288	29.172	29.6047	18.7568	19.0973	10.9986	11.0628	5.93343	5.97932				500.463	132.068	133.262	123.798	124.029	111.823	110.933	94.7055	93.7862	71.7369	71.3138	48.5378	48.2203	28.8049	28.5294
502.463	127.924	127.265	124.843	124.319	109.3	109.223	80.919	81.2805	55.606	55.8914	32.6261	32.6944	14.4026	14.3999			502.663	65.0519	64.5709	53.1943	53.0902	40.93	41.0136	29.136	29.5937	18.7362	19.0902	10.9903	11.0587	5.92455	5.97711				501.463	131.569	132.798	123.375	123.597	111.406	110.546	94.3688	93.4597	71.4898	71.0655	48.3796	48.0524	28.7236	28.4301
503.463	127.9	127.26	124.827	124.313	109.276	109.218	80.9262	81.277	55.595	55.8889	32.6324	32.693	14.3956	14.3993			503.663	65.0017	64.547	53.1757	53.0706	40.8812	40.9984	29.1206	29.5828	18.7466	19.0831	10.9768	11.0546	5.91367	5.9749				502.463	131.11	132.336	122.957	123.166	111.006	110.162	93.9999	93.1343	71.2217	70.818	48.1909	47.885	28.6282	28.3311
504.463	127.882	127.254	124.817	124.308	109.268	109.214	80.9099	81.2734	55.5825	55.8865	32.6251	32.6916	14.397	14.3987			504.663	64.9353	64.5231	53.1488	53.051	40.8525	40.9833	29.0866	29.5718	18.7257	19.0761	10.9624	11.0506	5.89935	5.97269				503.463	130.625	131.875	122.543	122.737	110.56	109.778	93.6469	92.81	70.9666	70.5715	47.9969	47.7183	28.51	28.2325
505.463	127.87	127.249	124.792	124.302	109.245	109.209	80.8878	81.2699	55.5617	55.8841	32.6127	32.6901	14.3826	14.398			505.663	64.8856	64.4992	53.1232	53.0313	40.8074	40.9681	29.0807	29.5609	18.7085	19.069	10.9467	11.0465	5.89339	5.97048				504.463	130.145	131.416	122.087	122.31	110.124	109.396	93.3072	92.4868	70.7173	70.3257	47.8285	47.5522	28.401	28.1342
506.463	127.848	127.243	124.753	124.297	109.231	109.204	80.8543	81.2664	55.5313	55.8817	32.6086	32.6887	14.372	14.3974			506.663	64.8304	64.4754	53.0885	53.0117	40.7976	40.953	29.0649	29.55	18.7007	19.062	10.91	11.0424	5.88489	5.96827				505.463	129.653	130.958	121.625	121.884	109.713	109.015	92.9668	92.1648	70.4518	70.0809	47.6679	47.3866	28.2704	28.0362
507.463	127.848	127.238	124.723	124.292	109.232	109.199	80.8261	81.2629	55.5314	55.8792	32.6113	32.6873	14.3623	14.3968			507.663	64.8014	64.4515	53.0546	52.9921	40.7775	40.9378	29.0383	29.539	18.7064	19.0549	10.8905	11.0383	5.8765	5.96606				506.463	129.165	130.502	121.163	121.46	109.312	108.635	92.6093	91.8439	70.1817	69.8369	47.5002	47.2216	28.1527	27.9386
508.463	127.847	127.232	124.66	124.286	109.223	109.195	80.7962	81.2593	55.5105	55.8768	32.6182	32.6859	14.3501	14.3962			508.663	64.775	64.4277	52.9911	52.9725	40.7424	40.9227	29.0277	29.5281	18.6936	19.0479	10.8829	11.0342	5.86606	5.96386				507.463	128.646	130.048	120.7	121.037	108.916	108.257	92.2891	91.5241	69.9379	69.5937	47.2985	47.0572	28.0404	27.8413
509.463	127.823	127.227	124.638	124.281	109.191	109.19	80.7625	81.2558	55.5048	55.8744	32.6159	32.6845	14.3502	14.3956			509.663	64.7503	64.4038	52.9352	52.9529	40.7293	40.9075	29.0238	29.5172	18.6861	19.0408	10.8904	11.0301	5.88561	5.96165				508.463	128.169	129.595	120.255	120.615	108.518	107.88	91.9801	91.2054	69.6726	69.3514	47.0954	46.8933	27.9371	27.7444
510.463	127.825	127.221	124.617	124.275	109.182	109.185	80.7515	81.2523	55.5012	55.872	32.6252	32.6831	14.3452	14.3949			510.663	64.7252	64.38	52.8848	52.9333	40.7323	40.8924	29.0271	29.5063	18.6963	19.0338	10.8853	11.0261	5.89501	5.95944				509.463	127.722	129.144	119.817	120.196	108.149	107.504	91.6438	90.8878	69.3832	69.1099	46.9173	46.73	27.8349	27.6478
511.463	127.837	127.216	124.587	124.27	109.194	109.18	80.7537	81.2488	55.5046	55.8695	32.6109	32.6816	14.3463	14.3943			511.663	64.6817	64.3562	52.8547	52.9137	40.7292	40.8773	29.0133	29.4953	18.6993	19.0267	10.8715	11.022	5.90498	5.95724				510.463	127.216	128.694	119.411	119.777	107.731	107.13	91.3005	90.5714	69.1295	68.8693	46.7433	46.5673	27.7074	27.5515
512.463	127.82	127.21	124.551	124.265	109.197	109.176	80.7524	81.2452	55.5034	55.8671	32.6023	32.6802	14.3285	14.3937			512.663	64.6359	64.3324	52.8186	52.8942	40.716	40.8621	28.989	29.4844	18.6925	19.0197	10.8751	11.0179	5.90862	5.95504				511.463	126.769	128.246	118.999	119.36	107.305	106.757	90.981	90.256	68.8803	68.6295	46.578	46.4052	27.6053	27.4556
513.463	127.776	127.204	124.561	124.259	109.182	109.171	80.7506	81.2417	55.5002	55.8647	32.5894	32.6788	14.3276	14.3931			513.663	64.5925	64.3086	52.7959	52.8746	40.7051	40.847	28.9775	29.4735	18.689	19.0127	10.8861	11.0138	5.90886	5.95283				512.463	126.25	127.799	118.557	118.944	106.911	106.385	90.6578	89.9417	68.6372	68.3905	46.396	46.2436	27.4766	27.36
514.463	127.756	127.199	124.566	124.254	109.189	109.166	80.7683	81.2382	55.5095	55.8623	32.5981	32.6774	14.3528	14.3924			514.663	64.5682	64.2848	52.7696	52.855	40.699	40.8319	28.9837	29.4626	18.7078	19.0056	10.8819	11.0097	5.92689	5.95063				513.463	125.755	127.354	118.124	118.53	106.542	106.015	90.2985	89.6286	68.3806	68.1524	46.1936	46.0826	27.379	27.2647
515.463	127.724	127.193	124.559	124.248	109.19	109.161	80.7772	81.2347	55.5009	55.8598	32.6075	32.676	14.3597	14.3918			515.663	64.5564	64.261	52.7519	52.8355	40.7087	40.8168	28.9552	29.4517	18.7156	18.9986	10.8687	11.0057	5.92686	5.94843				514.463	125.317	126.911	117.705	118.117	106.171	105.646	89.9802	89.3165	68.1112	67.9151	46.0226	45.9221	27.299	27.1698
516.463	127.668	127.188	124.554	124.243	109.182	109.157	80.7885	81.2311	55.4785	55.8574	32.6092	32.6745	14.3533	14.3912			516.663	64.5164	64.2372	52.719	52.8159	40.6869	40.8017	28.9307	29.4408	18.7119	18.9916	10.8651	11.0016	5.92325	5.94623				515.463	124.854	126.469	117.24	117.706	105.794	105.278	89.6698	89.0055	67.8711	67.6786	45.8501	45.7622	27.192	27.0752
517.463	127.637	127.182	124.601	124.238	109.163	109.152	80.8109	81.2276	55.4777	55.855	32.629	32.6731	14.3762	14.3906			517.663	64.4798	64.2135	52.6732	52.7964	40.6704	40.7866	28.9335	29.4299	18.6795	18.9846	10.8594	10.9975	5.93604	5.94403				516.463	124.4	126.029	116.807	117.296	105.407	104.911	89.3413	88.6956	67.6227	67.4429	45.6862	45.6029	27.1001	26.9809
518.463	127.637	127.177	124.626	124.232	109.172	109.147	80.8335	81.2241	55.5007	55.8526	32.6394	32.6717	14.3882	14.3899			518.663	64.4427	64.1897	52.6463	52.7769	40.6412	40.7715	28.9138	29.4191	18.6424	18.9775	10.8683	10.9935	5.92829	5.94183				517.463	123.952	125.59	116.392	116.888	105.027	104.546	89.0133	88.3868	67.3857	67.2081	45.5403	45.4441	27.0175	26.8869
519.463	127.603	127.171	124.64	124.227	109.169	109.143	80.846	81.2206	55.4977	55.8502	32.6439	32.6703	14.4004	14.3893			519.663	64.401	64.166	52.6183	52.7574	40.6294	40.7564	28.9128	29.4082	18.6121	18.9705	10.8686	10.9894	5.9058	5.93963				518.463	123.506	125.153	116.007	116.481	104.661	104.182	88.6936	88.079	67.153	66.9741	45.3976	45.2859	26.9281	26.7933
520.463	127.583	127.166	124.653	124.221	109.167	109.138	80.8673	81.2171	55.5076	55.8477	32.6552	32.6689	14.4004	14.3887			520.663	64.3583	64.1422	52.5742	52.7378	40.588	40.7414	28.9186	29.3973	18.5783	18.9635	10.8535	10.9853	5.90048	5.93743				519.463	123.072	124.717	115.6	116.075	104.276	103.819	88.3906	87.7723	66.9317	66.7409	45.2604	45.1282	26.8179	26.7
521.463	127.596	127.16	124.639	124.216	109.172	109.133	80.8794	81.2135	55.5308	55.8453	32.6673	32.6675	14.404	14.3881			521.663	64.294	64.1185	52.5562	52.7183	40.5516	40.7263	28.9234	29.3864	18.5528	18.9565	10.8402	10.9813	5.87853	5.93524				520.463	122.61	124.282	115.189	115.671	103.917	103.458	88.0712	87.4667	66.6897	66.5085	45.1115	44.9711	26.7374	26.6071
522.463	127.585	127.155	124.617	124.211	109.156	109.128	80.8822	81.21	55.5251	55.8429	32.6709	32.666	14.4033	14.3874			522.663	64.226	64.0948	52.5166	52.6988	40.5162	40.7112	28.9166	29.3755	18.5261	18.9495	10.832	10.9772	5.86839	5.93304				521.463	122.142	123.85	114.773	115.268	103.576	103.098	87.7532	87.1622	66.4462	66.2769	44.9724	44.8145	26.6484	26.5144
523.463	127.571	127.149	124.577	124.205	109.139	109.124	80.8779	81.2065	55.5168	55.8405	32.6733	32.6646	14.3857	14.3868			523.663	64.1615	64.0711	52.4655	52.6793	40.4875	40.6962	28.8835	29.3647	18.4987	18.9425	10.7989	10.9731	5.85405	5.93085				522.463	121.691	123.419	114.368	114.867	103.196	102.739	87.4417	86.8587	66.2135	66.0462	44.7957	44.6584	26.5406	26.4221
524.463	127.536	127.144	124.522	124.2	109.105	109.119	80.8624	81.203	55.5027	55.838	32.6606	32.6632	14.3783	14.3862			524.663	64.1078	64.0474	52.4067	52.6598	40.4664	40.6811	28.8722	29.3538	18.4863	18.9354	10.7944	10.9691	5.84143	5.92865				523.463	121.254	122.989	113.933	114.467	102.811	102.381	87.1244	86.5562	65.9858	65.8162	44.6021	44.5029	26.439	26.3301
525.463	127.511	127.138	124.488	124.195	109.081	109.114	80.8497	81.1994	55.4957	55.8356	32.6559	32.6618	14.3661	14.3856			525.663	64.0487	64.0237	52.3727	52.6404	40.4372	40.6661	28.843	29.343	18.4674	18.9284	10.7688	10.965	5.82598	5.92646				524.463	120.804	122.561	113.509	114.069	102.461	102.024	86.809	86.2548	65.752	65.587	44.4188	44.348	26.3321	26.2384
526.463	127.48	127.133	124.448	124.189	109.068	109.109	80.8283	81.1959	55.477	55.8332	32.6359	32.6604	14.3376	14.3849			526.663	64.0324	64	52.3484	52.6209	40.4193	40.651	28.8253	29.3321	18.4413	18.9214	10.7521	10.961	5.81681	5.92427				525.463	120.358	122.134	113.088	113.671	102.075	101.669	86.4828	85.9545	65.5142	65.3587	44.2449	44.1936	26.229	26.1471
527.463	127.45	127.127	124.43	124.184	109.038	109.105	80.806	81.1924	55.4482	55.8308	32.6259	32.659	14.3278	14.3843			527.663	63.9974	63.9763	52.3316	52.6014	40.3957	40.636	28.7903	29.3212	18.4228	18.9144	10.7536	10.9569	5.80002	5.92208				526.463	119.907	121.709	112.656	113.276	101.724	101.315	86.1888	85.6552	65.2807	65.1311	44.0835	44.0397	26.1196	26.056
528.463	127.455	127.122	124.422	124.178	109.021	109.1	80.8001	81.1889	55.452	55.8284	32.6201	32.6575	14.3198	14.3837			528.663	63.9684	63.9527	52.3601	52.582	40.3667	40.621	28.7731	29.3104	18.4257	18.9074	10.739	10.9529	5.77366	5.91989				527.463	119.503	121.285	112.246	112.881	101.344	100.962	85.8899	85.357	65.0509	64.9043	43.9132	43.8863	26.0264	25.9653
529.463	127.44	127.116	124.407	124.173	109.024	109.095	80.7944	81.1853	55.4548	55.8259	32.6128	32.6561	14.3141	14.3831			529.663	63.9447	63.929	52.3679	52.5625	40.3164	40.6059	28.7757	29.2996	18.4207	18.9004	10.7436	10.9488	5.7695	5.9177				528.463	119.082	120.862	111.855	112.488	100.96	100.611	85.5881	85.0598	64.7875	64.6783	43.7477	43.7335	25.9082	25.8749
530.463	127.427	127.111	124.428	124.168	109.039	109.09	80.8179	81.1818	55.4517	55.8235	32.6167	32.6547	14.3222	14.3824			530.663	63.8986	63.9054	52.3775	52.5431	40.2984	40.5909	28.7716	29.2887	18.4306	18.8935	10.7375	10.9448	5.75328	5.91551				529.463	118.639	120.442	111.47	112.096	100.608	100.26	85.262	84.7636	64.5331	64.4531	43.6012	43.5813	25.8246	25.7848
531.463	127.434	127.105	124.422	124.162	109.047	109.086	80.8164	81.1783	55.4683	55.8211	32.6346	32.6533	14.3379	14.3818			531.663	63.8667	63.8817	52.3792	52.5236	40.2671	40.5759	28.7578	29.2779	18.4254	18.8865	10.743	10.9407	5.74937	5.91332				530.463	118.161	120.022	111.081	111.706	100.245	99.9114	84.9492	84.4685	64.3106	64.2287	43.4599	43.4295	25.7533	25.695
532.463	127.432	127.1	124.424	124.157	109.036	109.081	80.8177	81.1748	55.4832	55.8187	32.6356	32.6519	14.348	14.3812			532.663	63.7849	63.8581	52.3515	52.5042	40.2515	40.5609	28.7624	29.2671	18.426	18.8795	10.729	10.9367	5.75339	5.91113				531.463	117.755	119.604	110.675	111.317	99.8705	99.5635	84.6493	84.1743	64.0987	64.005	43.3132	43.2783	25.6467	25.6055
533.463	127.414	127.094	124.414	124.151	109.039	109.076	80.831	81.1713	55.505	55.8162	32.6347	32.6505	14.3514	14.3806			533.663	63.7188	63.8345	52.3048	52.4848	40.2538	40.5459	28.7473	29.2562	18.4205	18.8725	10.7031	10.9326	5.73037	5.90894				532.463	117.352	119.188	110.281	110.93	99.5363	99.2168	84.3604	83.8813	63.8519	63.7822	43.1617	43.1276	25.5662	25.5164
534.463	127.395	127.089	124.419	124.146	109.037	109.072	80.8394	81.1677	55.5173	55.8138	32.6254	32.649	14.3572	14.3799			534.663	63.6606	63.8108	52.2329	52.4654	40.2481	40.5309	28.732	29.2454	18.4141	18.8655	10.6976	10.9286	5.72135	5.90676				533.463	116.936	118.773	109.868	110.543	99.1787	98.8714	84.077	83.5892	63.6196	63.5601	43.0066	42.9774	25.4627	25.4275
535.463	127.381	127.083	124.42	124.141	109.035	109.067	80.8189	81.1642	55.5137	55.8114	32.6226	32.6476	14.3555	14.3793			535.663	63.5961	63.7872	52.1759	52.446	40.2398	40.5159	28.7136	29.2346	18.4082	18.8585	10.6903	10.9245	5.72281	5.90457				534.463	116.526	118.359	109.469	110.158	98.8114	98.5271	83.784	83.2981	63.376	63.3388	42.8585	42.8278	25.3774	25.339
536.463	127.369	127.078	124.411	124.135	109.017	109.062	80.8154	81.1607	55.5129	55.809	32.612	32.6462	14.3522	14.3787			536.663	63.5321	63.7636	52.1336	52.4266	40.2349	40.5009	28.6975	29.2238	18.3694	18.8516	10.6748	10.9205	5.72907	5.90239				535.463	116.075	117.947	109.059	109.775	98.4722	98.184	83.48	83.0081	63.1505	63.1182	42.6886	42.6787	25.2707	25.2508
537.463	127.335	127.072	124.411	124.13	109.001	109.057	80.8128	81.1572	55.4992	55.8066	32.5888	32.6448	14.342	14.3781			537.663	63.4723	63.7401	52.1097	52.4072	40.2381	40.4859	28.6715	29.213	18.3474	18.8446	10.6781	10.9164	5.73224	5.90021				536.463	115.632	117.537	108.69	109.393	98.0987	97.8422	83.1649	82.7191	62.915	62.8985	42.5501	42.5301	25.2045	25.1628
538.463	127.327	127.067	124.407	124.125	108.993	109.053	80.8038	81.1537	55.4919	55.8041	32.5893	32.6434	14.334	14.3775			538.663	63.4453	63.7165	52.0807	52.3878	40.2355	40.4709	28.6507	29.2022	18.3333	18.8376	10.6923	10.9124	5.73941	5.89802				537.463	115.225	117.127	108.299	109.012	97.742	97.5015	82.8665	82.4311	62.6996	62.6795	42.378	42.382	25.1188	25.0752
539.463	127.315	127.061	124.394	124.119	108.983	109.048	80.8	81.1501	55.48	55.8017	32.5872	32.642	14.35	14.3768			539.663	63.4038	63.6929	52.0637	52.3684	40.1954	40.456	28.6282	29.1914	18.329	18.8306	10.7206	10.9084	5.76496	5.89584				538.463	114.828	116.719	107.906	108.632	97.3962	97.162	82.5406	82.144	62.4758	62.4612	42.2268	42.2344	25.0212	24.9879
540.463	127.294	127.056	124.366	124.114	108.989	109.043	80.7983	81.1466	55.4867	55.7993	32.5949	32.6405	14.3597	14.3762			540.663	63.3699	63.6693	52.0515	52.349	40.181	40.441	28.6241	29.1806	18.2997	18.8237	10.7374	10.9043	5.78517	5.89366				539.463	114.424	116.313	107.482	108.254	97.0391	96.8237	82.2318	81.858	62.2651	62.2437	42.0911	42.0873	24.9376	24.9009
541.463	127.268	127.05	124.362	124.108	108.991	109.038	80.8208	81.1431	55.4789	55.7969	32.5869	32.6391	14.3612	14.3756			541.663	63.3453	63.6458	52.0453	52.3297	40.1739	40.426	28.603	29.1698	18.2796	18.8167	10.7443	10.9003	5.79924	5.89148				540.463	114.035	115.908	107.096	107.877	96.6924	96.4865	81.9741	81.573	62.0631	62.027	41.955	41.9408	24.8651	24.8142
542.463	127.265	127.045	124.353	124.103	108.999	109.034	80.8177	81.1396	55.4947	55.7945	32.6049	32.6377	14.3691	14.375			542.663	63.3159	63.6222	52.0241	52.3103	40.1655	40.4111	28.6005	29.159	18.2865	18.8098	10.7643	10.8963	5.81909	5.8893				541.463	113.622	115.504	106.729	107.501	96.3662	96.1506	81.7188	81.289	61.8317	61.811	41.8128	41.7948	24.7862	24.7278
543.463	127.254	127.039	124.343	124.098	109.008	109.029	80.8164	81.1361	55.4866	55.792	32.6249	32.6363	14.3777	14.3743			543.663	63.2929	63.5987	52.0136	52.2909	40.1522	40.3961	28.6043	29.1482	18.2949	18.8028	10.7809	10.8922	5.84348	5.88712				542.463	113.244	115.102	106.329	107.127	96.0423	95.8158	81.4478	81.0059	61.6293	61.5958	41.6573	41.6492	24.682	24.6417
544.463	127.241	127.034	124.348	124.092	108.997	109.024	80.8444	81.1325	55.4765	55.7896	32.6321	32.6349	14.3586	14.3737			544.663	63.2846	63.5752	52.0035	52.2716	40.1277	40.3812	28.6107	29.1374	18.3158	18.7958	10.7762	10.8882	5.84801	5.88494				543.463	112.876	114.702	105.981	106.754	95.7103	95.4822	81.1368	80.7239	61.3877	61.3813	41.5171	41.5042	24.6079	24.5559
545.463	127.226	127.028	124.343	124.087	108.99	109.019	80.8492	81.129	55.4882	55.7872	32.6378	32.6335	14.3439	14.3731			545.663	63.2371	63.5517	51.9879	52.2523	40.124	40.3662	28.6072	29.1266	18.3293	18.7889	10.7629	10.8842	5.8375	5.88277				544.463	112.48	114.302	105.661	106.382	95.3861	95.1497	80.8545	80.4428	61.1918	61.1676	41.3693	41.3597	24.5273	24.4704
546.463	127.22	127.023	124.346	124.081	108.996	109.015	80.8378	81.1255	55.4949	55.7848	32.6437	32.6321	14.3489	14.3725			546.663	63.196	63.5282	51.9708	52.2329	40.1124	40.3513	28.5868	29.1158	18.3406	18.7819	10.7327	10.8802	5.82082	5.88059				545.463	112.07	113.904	105.311	106.012	95.0492	94.8184	80.572	80.1627	60.9628	60.9546	41.2106	41.2157	24.4551	24.3852
547.463	127.229	127.017	124.336	124.076	108.996	109.01	80.8082	81.122	55.4862	55.7824	32.6465	32.6306	14.3578	14.3718			547.663	63.1457	63.5046	51.9398	52.2136	40.1012	40.3364	28.5754	29.1051	18.3525	18.775	10.7115	10.8761	5.78947	5.87842				546.463	111.667	113.508	104.926	105.643	94.7035	94.4883	80.2803	79.8836	60.7499	60.7424	41.035	41.0722	24.3564	24.3003
548.463	127.229	127.012	124.312	124.071	108.995	109.005	80.8055	81.1185	55.4848	55.7799	32.6333	32.6292	14.3572	14.3712			548.663	63.0926	63.4812	51.8811	52.1943	40.0807	40.3215	28.5649	29.0943	18.3525	18.768	10.701	10.8721	5.77702	5.87624				547.463	111.251	113.112	104.533	105.275	94.3686	94.1593	80.0119	79.6054	60.5237	60.5309	40.8919	40.9292	24.2486	24.2157
549.463	127.217	127.006	124.319	124.065	108.99	109.001	80.783	81.1149	55.5104	55.7775	32.6275	32.6278	14.3458	14.3706			549.663	63.0405	63.4577	51.8271	52.175	40.0592	40.3066	28.5513	29.0835	18.3508	18.7611	10.6777	10.8681	5.77215	5.87407				548.463	110.848	112.718	104.176	104.908	94.0457	93.8314	79.7532	79.3282	60.3336	60.3201	40.7476	40.7867	24.142	24.1314
550.463	127.227	127	124.316	124.06	109.001	108.996	80.7827	81.1114	55.5323	55.7751	32.6291	32.6264	14.3632	14.37			550.663	62.9751	63.4342	51.7892	52.1557	40.0413	40.2916	28.5367	29.0728	18.3457	18.7542	10.6631	10.8641	5.76213	5.87189				549.463	110.462	112.326	103.833	104.543	93.7205	93.5047	79.4737	79.052	60.1428	60.1101	40.5852	40.6446	24.0503	24.0473
551.463	127.241	126.995	124.317	124.055	109.008	108.991	80.7587	81.1079	55.5582	55.7727	32.6321	32.625	14.3599	14.3693			551.663	62.934	63.4107	51.7438	52.1364	39.9964	40.2767	28.5181	29.062	18.3496	18.7472	10.6835	10.86	5.7523	5.86972				550.463	110.054	111.935	103.453	104.179	93.388	93.1791	79.1724	78.7768	59.9142	59.9008	40.4342	40.5031	23.9596	23.9636
552.463	127.223	126.989	124.298	124.049	108.99	108.986	80.7673	81.1044	55.5582	55.7703	32.651	32.6236	14.3499	14.3687			552.663	62.8965	63.3873	51.7043	52.1171	39.9456	40.2618	28.5067	29.0513	18.3564	18.7403	10.6848	10.856	5.7405	5.86755				551.463	109.675	111.545	103.064	103.816	93.0587	92.8547	78.8954	78.5025	59.6963	59.6922	40.293	40.3621	23.8869	23.8802
553.463	127.19	126.984	124.286	124.044	108.959	108.982	80.7841	81.1009	55.5734	55.7678	32.6702	32.6221	14.3451	14.3681			553.663	62.8587	63.3638	51.6843	52.0978	39.8969	40.2469	28.4874	29.0405	18.3553	18.7334	10.6838	10.852	5.73095	5.86538				552.463	109.324	111.157	102.71	103.455	92.7336	92.5314	78.6176	78.2291	59.4791	59.4844	40.1488	40.2216	23.7997	23.797
554.463	127.166	126.978	124.274	124.038	108.938	108.977	80.7907	81.0974	55.5599	55.7654	32.6615	32.6207	14.3502	14.3675			554.663	62.8405	63.3404	51.6728	52.0786	39.8674	40.2321	28.4607	29.0298	18.3678	18.7264	10.6685	10.848	5.73534	5.86321				553.463	108.92	110.77	102.334	103.095	92.4052	92.2092	78.3307	77.9568	59.282	59.2773	40.0044	40.0815	23.7173	23.7142
555.463	127.14	126.973	124.252	124.033	108.882	108.972	80.7747	81.0938	55.5358	55.763	32.6466	32.6193	14.3657	14.3669			555.663	62.7987	63.317	51.6646	52.0593	39.8376	40.2172	28.4284	29.019	18.3624	18.7195	10.6541	10.844	5.74896	5.86104				554.463	108.48	110.384	101.965	102.736	92.075	91.8881	78.0138	77.6853	59.083	59.0709	39.8526	39.942	23.6259	23.6316
556.463	127.102	126.967	124.235	124.028	108.839	108.967	80.768	81.0903	55.5432	55.7606	32.6276	32.6179	14.3565	14.3662			556.663	62.7623	63.2935	51.6375	52.04	39.8174	40.2023	28.433	29.0083	18.3407	18.7126	10.6472	10.84	5.78092	5.85887				555.463	108.103	110	101.608	102.378	91.7415	91.5682	77.7454	77.4148	58.8693	58.8652	39.7076	39.8029	23.5286	23.5493
557.463	127.097	126.962	124.219	124.022	108.816	108.963	80.7723	81.0868	55.5303	55.7582	32.6126	32.6165	14.359	14.3656			557.663	62.7485	63.2701	51.6207	52.0208	39.8147	40.1874	28.4288	28.9976	18.3326	18.7056	10.6151	10.836	5.78089	5.85671				556.463	107.759	109.617	101.249	102.022	91.3862	91.2493	77.4913	77.1453	58.6335	58.6602	39.578	39.6643	23.4358	23.4673
558.463	127.052	126.956	124.212	124.017	108.787	108.958	80.7533	81.0833	55.5147	55.7557	32.5854	32.6151	14.3535	14.365			558.663	62.7208	63.2467	51.5916	52.0015	39.8099	40.1726	28.4342	28.9869	18.3434	18.6987	10.6081	10.832	5.81956	5.85454				557.463	107.365	109.235	100.921	101.666	91.0613	90.9316	77.2352	76.8767	58.417	58.456	39.4231	39.5262	23.3434	23.3856
559.463	127.025	126.951	124.206	124.011	108.771	108.953	80.7298	81.0798	55.508	55.7533	32.5592	32.6137	14.3383	14.3644			559.663	62.6974	63.2233	51.5805	51.9823	39.797	40.1577	28.4604	28.9761	18.3376	18.6918	10.6043	10.828	5.84501	5.85237				558.463	106.948	108.855	100.582	101.312	90.7333	90.615	76.9481	76.609	58.198	58.2524	39.2736	39.3886	23.2561	23.3042
560.463	127.009	126.945	124.186	124.006	108.765	108.949	80.7139	81.0762	55.4902	55.7509	32.5526	32.6122	14.316	14.3637			560.663	62.6728	63.1999	51.5628	51.9631	39.7545	40.1428	28.4677	28.9654	18.3209	18.6849	10.6214	10.8239	5.85736	5.85021				559.463	106.519	108.476	100.238	100.96	90.4052	90.2995	76.6784	76.3422	57.9723	58.0496	39.1112	39.2514	23.1851	23.223
561.463	127.008	126.94	124.154	124.001	108.755	108.944	80.7037	81.0727	55.4715	55.7485	32.5405	32.6108	14.2861	14.3631			561.663	62.6691	63.1765	51.5411	51.9438	39.7309	40.128	28.4777	28.9547	18.3131	18.678	10.6398	10.8199	5.82629	5.84804				560.463	106.134	108.098	99.8744	100.608	90.0912	89.985	76.4171	76.0764	57.7783	57.8475	38.9729	39.1147	23.0973	23.1422
562.463	126.975	126.934	124.137	123.995	108.753	108.939	80.6913	81.0692	55.4675	55.7461	32.5191	32.6094	14.2618	14.3625			562.663	62.6646	63.1532	51.5272	51.9246	39.72	40.1131	28.4808	28.944	18.328	18.6711	10.6658	10.8159	5.82087	5.84588				561.463	105.725	107.721	99.522	100.258	89.8013	89.6717	76.1483	75.8115	57.58	57.6461	38.8329	38.9785	23.0083	23.0616
563.463	126.957	126.929	124.107	123.99	108.755	108.934	80.6732	81.0657	55.4423	55.7437	32.5079	32.608	14.2419	14.3619			563.663	62.6719	63.1298	51.5071	51.9054	39.7126	40.0983	28.4671	28.9333	18.3299	18.6642	10.7013	10.8119	5.82647	5.84372				562.463	105.331	107.346	99.1831	99.9086	89.4973	89.3595	75.8728	75.5475	57.3736	57.4453	38.693	38.8428	22.9387	22.9813
564.463	126.961	126.923	124.107	123.985	108.748	108.93	80.6663	81.0622	55.4127	55.7412	32.5099	32.6066	14.2374	14.3612			564.663	62.6649	63.1065	51.4796	51.8862	39.6987	40.0835	28.4607	28.9226	18.3239	18.6573	10.7062	10.8079	5.81398	5.84156				563.463	104.984	106.973	98.8286	99.5607	89.1836	89.0484	75.6091	75.2845	57.1893	57.2453	38.5677	38.7076	22.8311	22.9013
565.463	126.961	126.918	124.078	123.979	108.742	108.925	80.6675	81.0587	55.4142	55.7388	32.4947	32.6052	14.2462	14.3606			565.663	62.6714	63.0831	51.4495	51.867	39.676	40.0686	28.431	28.9119	18.3205	18.6504	10.7116	10.8039	5.801	5.83939				564.463	104.596	106.6	98.4714	99.2141	88.8335	88.7383	75.3206	75.0224	56.9802	57.046	38.4242	38.5728	22.7271	22.8215
566.463	126.945	126.912	124.045	123.974	108.725	108.92	80.6413	81.0551	55.4084	55.7364	32.4871	32.6038	14.2392	14.36			566.663	62.6602	63.0598	51.4166	51.8478	39.6524	40.0538	28.4123	28.9012	18.3087	18.6435	10.7072	10.7999	5.79228	5.83723				565.463	104.183	106.229	98.1086	98.8686	88.5096	88.4293	75.0481	74.7611	56.758	56.8474	38.2877	38.4385	22.6282	22.7421
567.463	126.916	126.907	124.017	123.968	108.72	108.915	80.6331	81.0516	55.3996	55.734	32.4762	32.6023	14.2313	14.3594			567.663	62.6621	63.0364	51.3781	51.8287	39.6262	40.039	28.396	28.8905	18.3128	18.6366	10.7183	10.7959	5.7873	5.83508				566.463	103.797	105.859	97.7555	98.5244	88.2043	88.1214	74.7721	74.5008	56.5503	56.6494	38.135	38.3046	22.5388	22.6629
568.463	126.9	126.901	123.982	123.963	108.718	108.911	80.638	81.0481	55.4058	55.7316	32.4842	32.6009	14.2399	14.3588			568.663	62.6357	63.0131	51.343	51.8095	39.6064	40.0242	28.3903	28.8798	18.3168	18.6297	10.7041	10.792	5.78156	5.83292				567.463	103.444	105.491	97.4014	98.1813	87.9072	87.8146	74.5032	74.2414	56.3549	56.4522	38.0019	38.1713	22.4567	22.584
569.463	126.885	126.896	123.967	123.958	108.708	108.906	80.6415	81.0446	55.4278	55.7291	32.4873	32.5995	14.2611	14.3581			569.663	62.5879	62.9898	51.3334	51.7903	39.5656	40.0094	28.3657	28.8691	18.2964	18.6228	10.6926	10.788	5.77071	5.83076				568.463	103.071	105.123	97.0432	97.8394	87.5939	87.5088	74.2615	73.9829	56.1605	56.2556	37.8741	38.0384	22.3877	22.5053
570.463	126.872	126.89	123.95	123.952	108.726	108.901	80.6578	81.0411	55.429	55.7267	32.4892	32.5981	14.2699	14.3575			570.663	62.544	62.9665	51.3076	51.7712	39.5399	39.9946	28.3455	28.8584	18.287	18.6159	10.6893	10.784	5.7659	5.8286				569.463	102.719	104.757	96.696	97.4988	87.2659	87.2041	74.0103	73.7253	55.9533	56.0597	37.7345	37.9059	22.2991	22.427
571.463	126.875	126.885	123.944	123.947	108.731	108.897	80.6707	81.0376	55.4219	55.7243	32.4803	32.5967	14.2819	14.3569			571.663	62.5075	62.9432	51.271	51.752	39.5529	39.9798	28.3297	28.8478	18.2738	18.609	10.6775	10.78	5.77044	5.82645				570.463	102.383	104.392	96.3737	97.1593	86.9705	86.9005	73.7533	73.4686	55.7549	55.8645	37.6116	37.7739	22.2169	22.3489
572.463	126.866	126.879	123.972	123.942	108.729	108.892	80.6882	81.0341	55.4183	55.7219	32.4863	32.5953	14.2996	14.3563			572.663	62.4443	62.9199	51.2448	51.7329	39.5681	39.965	28.307	28.8371	18.2464	18.6021	10.6787	10.776	5.77418	5.82429				571.463	102.018	104.029	96.0476	96.821	86.6675	86.5979	73.5086	73.2128	55.5626	55.67	37.4566	37.6424	22.1174	22.2711
573.463	126.851	126.874	123.975	123.936	108.717	108.887	80.6954	81.0305	55.414	55.7195	32.4748	32.5939	14.3351	14.3556			573.663	62.3751	62.8967	51.1998	51.7137	39.5679	39.9502	28.28	28.8264	18.2116	18.5952	10.6615	10.772	5.77568	5.82214				572.463	101.633	103.667	95.7345	96.4839	86.3608	86.2964	73.2633	72.9579	55.3757	55.4762	37.3232	37.5113	22.0577	22.1935
574.463	126.836	126.868	123.969	123.931	108.705	108.882	80.7013	81.027	55.4099	55.7171	32.46	32.5924	14.3505	14.355			574.663	62.3065	62.8734	51.1671	51.6946	39.5615	39.9354	28.2599	28.8158	18.1929	18.5884	10.6347	10.768	5.79587	5.81998				573.463	101.296	103.306	95.4073	96.1479	86.0657	85.9959	73.0211	72.7038	55.1931	55.283	37.1973	37.3807	21.9607	22.1162
575.463	126.821	126.863	123.94	123.925	108.689	108.878	80.6862	81.0235	55.4059	55.7146	32.4524	32.591	14.3458	14.3544			575.663	62.2657	62.8501	51.1289	51.6755	39.5513	39.9207	28.2572	28.8051	18.1717	18.5815	10.6191	10.764	5.79678	5.81783				574.463	100.939	102.946	95.0577	95.8131	85.7681	85.6965	72.7609	72.4507	54.9934	55.0905	37.0579	37.2506	21.8793	22.0392
576.463	126.804	126.857	123.926	123.92	108.69	108.873	80.6587	81.02	55.4272	55.7122	32.4541	32.5896	14.3462	14.3538			576.663	62.2188	62.8269	51.0957	51.6564	39.5207	39.9059	28.25	28.7944	18.1788	18.5746	10.6022	10.7601	5.7708	5.81568				575.463	100.586	102.588	94.7037	95.4795	85.4692	85.3981	72.5129	72.1984	54.806	54.8987	36.9428	37.1209	21.8099	21.9625
577.463	126.789	126.852	123.884	123.915	108.676	108.868	80.6538	81.0165	55.4515	55.7098	32.4617	32.5882	14.3345	14.3531			577.663	62.1857	62.8036	51.0823	51.6372	39.4912	39.8911	28.258	28.7838	18.2047	18.5677	10.6115	10.7561	5.76793	5.81353				576.463	100.272	102.23	94.3404	95.1471	85.1774	85.1007	72.2486	71.947	54.6171	54.7076	36.7846	36.9916	21.7209	21.886
578.463	126.77	126.846	123.851	123.909	108.666	108.864	80.6612	81.013	55.4545	55.7074	32.4626	32.5868	14.3344	14.3525			578.663	62.1824	62.7804	51.0907	51.6181	39.4707	39.8764	28.257	28.7731	18.2518	18.5609	10.6216	10.7521	5.77737	5.81137				577.463	99.9269	101.874	93.9982	94.8158	84.8625	84.8044	71.9644	71.6965	54.4071	54.5171	36.6492	36.8628	21.6485	21.8098
579.463	126.75	126.841	123.838	123.904	108.652	108.859	80.6626	81.0094	55.4519	55.705	32.4696	32.5854	14.3346	14.3519			579.663	62.1723	62.7572	51.1226	51.599	39.4521	39.8616	28.2663	28.7625	18.2639	18.554	10.6407	10.7481	5.79649	5.80923				578.463	99.5686	101.52	93.6756	94.4856	84.595	84.5091	71.7126	71.4469	54.2213	54.3272	36.5353	36.7345	21.5705	21.7339
580.463	126.73	126.835	123.825	123.899	108.652	108.854	80.6605	81.0059	55.4525	55.7026	32.4888	32.584	14.3433	14.3513			580.663	62.1461	62.734	51.131	51.58	39.4343	39.8469	28.2876	28.7519	18.3026	18.5471	10.6606	10.7441	5.80802	5.80708				579.463	99.1983	101.166	93.3652	94.1566	84.2952	84.2149	71.4738	71.1981	54.0232	54.1381	36.3981	36.6066	21.4803	21.6582
581.463	126.71	126.83	123.811	123.893	108.63	108.849	80.6453	81.0024	55.4313	55.7001	32.4764	32.5825	14.3181	14.3507			581.663	62.1171	62.7108	51.1305	51.5609	39.4113	39.8321	28.2786	28.7412	18.3097	18.5403	10.6759	10.7402	5.81164	5.80493				580.463	98.8432	100.814	93.0422	93.8288	83.9688	83.9216	71.2237	70.9502	53.8249	53.9496	36.2631	36.4791	21.3993	21.5828
582.463	126.694	126.824	123.791	123.888	108.61	108.845	80.6258	80.9989	55.3982	55.6977	32.459	32.5811	14.2835	14.35			582.663	62.1018	62.6876	51.1185	51.5418	39.4041	39.8174	28.2637	28.7306	18.2916	18.5334	10.6623	10.7362	5.81686	5.80278				581.463	98.5115	100.463	92.7209	93.5021	83.6685	83.6294	70.9531	70.7032	53.6251	53.7617	36.151	36.3521	21.3301	21.5076
583.463	126.666	126.819	123.777	123.882	108.63	108.84	80.6265	80.9954	55.371	55.6953	32.4477	32.5797	14.2718	14.3494			583.663	62.0706	62.6644	51.0894	51.5227	39.3941	39.8027	28.2635	28.72	18.2614	18.5266	10.6691	10.7322	5.82505	5.80063				582.463	98.174	100.113	92.3812	93.1765	83.4084	83.3382	70.7238	70.457	53.4333	53.5745	36.0322	36.2255	21.2767	21.4328
584.463	126.629	126.813	123.765	123.877	108.616	108.835	80.6042	80.9919	55.3349	55.6929	32.4204	32.5783	14.2573	14.3488			584.663	62.0193	62.6412	51.0388	51.5037	39.3428	39.7879	28.2508	28.7093	18.2295	18.5197	10.6662	10.7283	5.82261	5.79849				583.463	97.8287	99.7646	92.046	92.8521	83.1458	83.0481	70.4816	70.2116	53.2615	53.388	35.8958	36.0994	21.2172	21.3581
585.463	126.62	126.808	123.746	123.872	108.607	108.83	80.5965	80.9884	55.3356	55.6905	32.4129	32.5769	14.2494	14.3482			585.663	62.0012	62.618	51.0043	51.4846	39.324	39.7732	28.2341	28.6987	18.2013	18.5129	10.664	10.7243	5.79938	5.79634				584.463	97.4667	99.4172	91.7272	92.5288	82.842	82.7589	70.2379	69.9672	53.0793	53.2021	35.7485	35.9737	21.1511	21.2838
586.463	126.622	126.802	123.736	123.866	108.601	108.826	80.6075	80.9849	55.3004	55.6881	32.4157	32.5755	14.2236	14.3475			586.663	61.9781	62.5949	50.9639	51.4656	39.2976	39.7585	28.2113	28.6881	18.2001	18.506	10.6593	10.7203	5.78338	5.7942				585.463	97.1089	99.071	91.3938	92.2066	82.5253	82.4707	69.9693	69.7236	52.9111	53.0169	35.6165	35.8484	21.0573	21.2097
587.463	126.625	126.797	123.751	123.861	108.591	108.821	80.6197	80.9813	55.3013	55.6857	32.4174	32.5741	14.2536	14.3469			587.663	61.9389	62.5717	50.9509	51.4465	39.2779	39.7438	28.2108	28.6775	18.2021	18.4992	10.6504	10.7164	5.7832	5.79206				586.463	96.7822	98.7261	91.0457	91.8856	82.2109	82.1836	69.7353	69.4808	52.7195	52.8323	35.4777	35.7236	20.9596	21.1358
588.463	126.631	126.791	123.749	123.856	108.609	108.816	80.6358	80.9778	55.3258	55.6832	32.4434	32.5727	14.258	14.3463			588.663	61.903	62.5486	50.9246	51.4275	39.2491	39.7291	28.2268	28.6669	18.1956	18.4923	10.6623	10.7124	5.78696	5.78991				587.463	96.4465	98.3823	90.7246	91.5656	81.934	81.8974	69.4983	69.2389	52.5297	52.6483	35.3658	35.5992	20.8676	21.0622
589.463	126.629	126.786	123.745	123.85	108.585	108.812	80.631	80.9743	55.3291	55.6808	32.4493	32.5712	14.272	14.3457			589.663	61.8702	62.5254	50.9199	51.4085	39.2463	39.7144	28.2333	28.6563	18.1731	18.4855	10.6618	10.7084	5.77434	5.78777				588.463	96.1208	98.0398	90.3894	91.2468	81.6642	81.6123	69.2463	68.9978	52.3116	52.465	35.2477	35.4752	20.7716	20.9889
590.463	126.626	126.78	123.731	123.845	108.569	108.807	80.6365	80.9708	55.3457	55.6784	32.4498	32.5698	14.2796	14.3451			590.663	61.8309	62.5023	50.8827	51.3895	39.2556	39.6997	28.224	28.6457	18.1646	18.4786	10.6589	10.7045	5.77416	5.78563				589.463	95.7691	97.6984	90.0778	90.9291	81.3574	81.3281	68.9793	68.7575	52.1215	52.2823	35.1326	35.3517	20.6916	20.9158
591.463	126.623	126.775	123.721	123.839	108.554	108.802	80.6361	80.9673	55.344	55.676	32.4572	32.5684	14.2852	14.3444			591.663	61.7926	62.4792	50.8606	51.3705	39.2767	39.685	28.2242	28.6351	18.1462	18.4718	10.6594	10.7005	5.78328	5.78349				590.463	95.4398	97.3582	89.7955	90.6125	81.0662	81.0449	68.7238	68.5181	51.9251	52.1003	34.9938	35.2286	20.6107	20.843
592.463	126.584	126.769	123.705	123.834	108.532	108.797	80.6088	80.9638	55.3544	55.6736	32.4375	32.567	14.2696	14.3438			592.663	61.776	62.4561	50.8494	51.3515	39.2739	39.6703	28.2204	28.6245	18.1178	18.465	10.6638	10.6965	5.79731	5.78135				591.463	95.1092	97.0192	89.4655	90.297	80.7757	80.7627	68.5015	68.2795	51.7208	51.9188	34.8556	35.106	20.5387	20.7704
593.463	126.531	126.764	123.672	123.829	108.509	108.793	80.5923	80.9603	55.3309	55.6712	32.448	32.5656	14.2525	14.3432			593.663	61.7551	62.4329	50.8166	51.3325	39.2907	39.6557	28.2074	28.6139	18.066	18.4581	10.6619	10.6926	5.78757	5.77921				592.463	94.7421	96.6814	89.1539	89.9826	80.4771	80.4815	68.254	68.0418	51.5325	51.7381	34.7153	34.9837	20.4685	20.6981
594.463	126.509	126.758	123.645	123.823	108.489	108.788	80.575	80.9568	55.3038	55.6687	32.4333	32.5642	14.2532	14.3426			594.663	61.7346	62.4099	50.7868	51.3135	39.2813	39.641	28.1856	28.6033	18.0415	18.4513	10.6613	10.6886	5.79363	5.77707				593.463	94.4037	96.3448	88.8648	89.6692	80.1986	80.2013	68.0244	67.8049	51.3466	51.5579	34.594	34.8619	20.3906	20.626
595.463	126.492	126.753	123.609	123.818	108.462	108.783	80.5491	80.9532	55.2974	55.6663	32.4071	32.5628	14.2484	14.3419			595.663	61.693	62.3868	50.7484	51.2945	39.269	39.6263	28.1652	28.5927	18.0214	18.4445	10.6607	10.6847	5.80413	5.77494				594.463	94.0841	96.0093	88.5522	89.357	79.931	79.922	67.7958	67.5688	51.1748	51.3784	34.4941	34.7405	20.3179	20.5542
596.463	126.478	126.747	123.58	123.813	108.458	108.779	80.5169	80.9497	55.2769	55.6639	32.4026	32.5614	14.2405	14.3413			596.663	61.6671	62.3637	50.7193	51.2755	39.2639	39.6117	28.1763	28.5822	18.0215	18.4377	10.6466	10.6807	5.80046	5.7728				595.463	93.7688	95.675	88.197	89.0459	79.6581	79.6437	67.5244	67.3335	51.0131	51.1995	34.3755	34.6196	20.2306	20.4826
597.463	126.484	126.742	123.561	123.807	108.45	108.774	80.5001	80.9462	55.2459	55.6615	32.3888	32.5599	14.2371	14.3407			597.663	61.6252	62.3406	50.6897	51.2565	39.2527	39.597	28.1763	28.5716	18.0039	18.4308	10.6525	10.6768	5.77947	5.77066				596.463	93.4387	95.3419	87.9045	88.7358	79.3671	79.3664	67.2927	67.0991	50.8253	51.0212	34.2561	34.499	20.1689	20.4113
598.463	126.511	126.736	123.568	123.802	108.447	108.769	80.5171	80.9427	55.2404	55.6591	32.3858	32.5585	14.252	14.3401			598.663	61.5798	62.3176	50.6614	51.2376	39.2372	39.5824	28.1792	28.561	17.9906	18.424	10.6468	10.6728	5.76265	5.76853				597.463	93.1267	95.0099	87.6169	88.4269	79.0773	79.0901	67.0803	66.8654	50.6542	50.8436	34.1288	34.3789	20.0804	20.3402
599.463	126.531	126.731	123.571	123.797	108.446	108.764	80.5076	80.9392	55.2579	55.6567	32.3792	32.5571	14.2728	14.3395			599.663	61.5132	62.2945	50.6663	51.2186	39.2046	39.5677	28.185	28.5504	17.9989	18.4172	10.6512	10.6689	5.78186	5.7664				598.463	92.7898	94.6791	87.2979	88.119	78.7968	78.8147	66.8811	66.6326	50.494	50.6665	33.9882	34.2592	19.9919	20.2694
600.463	126.537	126.725	123.578	123.791	108.442	108.76	80.5412	80.9357	55.2924	55.6543	32.3993	32.5557	14.2684	14.3388			600.663	61.4713	62.2715	50.6551	51.1997	39.1889	39.5531	28.1717	28.5399	17.9981	18.4104	10.643	10.6649	5.77326	5.76426				599.463	92.484	94.3494	86.9888	87.8121	78.5156	78.5403	66.6286	66.4006	50.3318	50.4901	33.8404	34.1399	19.9209	20.1988
601.463	126.546	126.72	123.605	123.786	108.471	108.755	80.5614	80.9322	55.3013	55.6518	32.4265	32.5543	14.2911	14.3382			601.663	61.4412	62.2484	50.6135	51.1807	39.1781	39.5385	28.1337	28.5293	17.9969	18.4036	10.6357	10.661	5.75158	5.76213				600.463	92.1708	94.0209	86.6812	87.5064	78.2384	78.2668	66.382	66.1694	50.1567	50.3143	33.7131	34.021	19.8657	20.1285
602.463	126.531	126.714	123.625	123.78	108.455	108.75	80.5745	80.9287	55.3214	55.6494	32.432	32.5529	14.2937	14.3376			602.663	61.4259	62.2254	50.5929	51.1618	39.1745	39.5238	28.108	28.5188	17.9686	18.3968	10.6416	10.657	5.73958	5.76				601.463	91.8478	93.6935	86.397	87.2017	77.9459	77.9943	66.149	65.939	49.9893	50.1391	33.6039	33.9026	19.7987	20.0584
603.463	126.507	126.709	123.645	123.775	108.45	108.746	80.5798	80.9252	55.3284	55.647	32.4468	32.5515	14.2804	14.337			603.663	61.4121	62.2024	50.5691	51.1429	39.1789	39.5092	28.0566	28.5082	17.9433	18.39	10.6211	10.6531	5.73554	5.75787				602.463	91.5163	93.3673	86.114	86.8981	77.6831	77.7227	65.9209	65.7094	49.8312	49.9646	33.484	33.7845	19.7187	19.9886
604.463	126.48	126.703	123.673	123.77	108.434	108.741	80.5714	80.9216	55.3085	55.6446	32.439	32.5501	14.2999	14.3363			604.663	61.382	62.1794	50.5086	51.124	39.198	39.4946	28.0241	28.4977	17.9209	18.3832	10.5997	10.6492	5.72169	5.75574				603.463	91.1626	93.0422	85.8328	86.5955	77.4281	77.4521	65.6931	65.4806	49.6534	49.7906	33.3693	33.6669	19.6658	19.919
605.463	126.475	126.698	123.698	123.764	108.44	108.736	80.5711	80.9181	55.2874	55.6422	32.4479	32.5486	14.3281	14.3357			605.663	61.3758	62.1564	50.4596	51.105	39.2031	39.48	27.9987	28.4871	17.9032	18.3764	10.5958	10.6452	5.71105	5.75361				604.463	90.8436	92.7182	85.5373	86.294	77.1912	77.1824	65.4688	65.2526	49.4884	49.6172	33.2833	33.5497	19.5709	19.8496
606.463	126.473	126.692	123.712	123.759	108.45	108.731	80.5413	80.9146	55.2375	55.6398	32.4388	32.5472	14.3575	14.3351			606.663	61.333	62.1334	50.4449	51.0861	39.2027	39.4654	27.9787	28.4766	17.8821	18.3696	10.5734	10.6413	5.70799	5.75148				605.463	90.5457	92.3954	85.2277	85.9935	76.9118	76.9137	65.2349	65.0254	49.3249	49.4445	33.1875	33.4329	19.5051	19.7805
607.463	126.457	126.687	123.706	123.754	108.441	108.727	80.5141	80.9111	55.2116	55.6374	32.4237	32.5458	14.3532	14.3345			607.663	61.2848	62.1104	50.4441	51.0672	39.1915	39.4508	27.9692	28.4661	17.848	18.3628	10.5623	10.6373	5.69815	5.74935				606.463	90.2541	92.0737	84.9273	85.6941	76.6605	76.6459	65.0165	64.799	49.1587	49.2723	33.0782	33.3164	19.4217	19.7116
608.463	126.448	126.681	123.71	123.748	108.431	108.722	80.5122	80.9076	55.2208	55.6349	32.4193	32.5444	14.3645	14.3339			608.663	61.2333	62.0874	50.4148	51.0483	39.1589	39.4362	27.9462	28.4555	17.8447	18.356	10.5492	10.6334	5.68565	5.74723				607.463	89.9109	91.7531	84.6408	85.3957	76.3783	76.379	64.8013	64.5734	48.9538	49.1007	32.9613	33.2004	19.3473	19.643
609.463	126.444	126.676	123.703	123.743	108.436	108.717	80.5071	80.9041	55.2456	55.6325	32.406	32.543	14.3685	14.3332			609.663	61.2034	62.0644	50.3873	51.0295	39.0945	39.4216	27.9375	28.445	17.8384	18.3492	10.5502	10.6295	5.65901	5.7451				608.463	89.5944	91.4336	84.3463	85.0984	76.0927	76.113	64.5683	64.3485	48.7508	48.9298	32.827	33.0848	19.2776	19.5746
610.463	126.44	126.67	123.673	123.737	108.436	108.713	80.5061	80.9006	55.2921	55.6301	32.4308	32.5416	14.3457	14.3326			610.663	61.1868	62.0415	50.3865	51.0106	39.0454	39.407	27.9277	28.4345	17.8209	18.3424	10.5534	10.6255	5.63403	5.74297				609.463	89.2889	91.1152	84.0651	84.8021	75.8257	75.848	64.3499	64.1245	48.5495	48.7594	32.6961	32.9696	19.2002	19.5064
611.463	126.433	126.665	123.643	123.732	108.441	108.708	80.5105	80.8971	55.3356	55.6277	32.4287	32.5402	14.3007	14.332			611.663	61.1666	62.0185	50.3855	50.9917	39.0154	39.3924	27.9292	28.424	17.8165	18.3356	10.5718	10.6216	5.62053	5.74085				610.463	88.9923	90.798	83.7809	84.5068	75.5975	75.5839	64.1336	63.9012	48.3642	48.5896	32.5631	32.8548	19.1362	19.4385
612.463	126.407	126.659	123.629	123.727	108.442	108.703	80.5045	80.8936	55.3693	55.6253	32.4199	32.5388	14.3031	14.3314			612.663	61.1719	61.9956	50.3564	50.9729	38.9797	39.3779	27.9154	28.4134	17.7897	18.3288	10.5775	10.6177	5.59571	5.73873				611.463	88.7244	90.4818	83.512	84.2125	75.3422	75.3207	63.928	63.6787	48.1906	48.4204	32.4438	32.7404	19.0583	19.3708
613.463	126.408	126.654	123.622	123.721	108.445	108.698	80.5161	80.8901	55.3933	55.6229	32.4319	32.5373	14.3171	14.3308			613.663	61.1512	61.9726	50.3356	50.954	38.9526	39.3633	27.8963	28.4029	17.7785	18.3221	10.5783	10.6138	5.58542	5.7366				612.463	88.4434	90.1668	83.2299	83.9193	75.0601	75.0585	63.7225	63.457	48.0247	48.2518	32.3466	32.6264	19.0048	19.3034
614.463	126.408	126.648	123.616	123.716	108.464	108.694	80.5335	80.8865	55.4205	55.6205	32.4323	32.5359	14.3319	14.3301			614.663	61.1409	61.9497	50.3438	50.9351	38.9319	39.3487	27.9074	28.3924	17.7946	18.3153	10.5825	10.6098	5.61744	5.73448				613.463	88.134	89.8528	82.9302	83.6271	74.7933	74.7971	63.5068	63.236	47.8792	48.0838	32.2286	32.5128	18.9413	19.2362
615.463	126.385	126.643	123.611	123.711	108.462	108.689	80.521	80.883	55.3901	55.6181	32.4385	32.5345	14.3391	14.3295			615.663	61.1038	61.9268	50.3259	50.9163	38.9233	39.3342	27.8886	28.3819	17.7922	18.3085	10.5722	10.6059	5.63818	5.73236				614.463	87.7916	89.54	82.6418	83.3359	74.5108	74.5367	63.3038	63.0158	47.7041	47.9164	32.1294	32.3996	18.87	19.1692
616.463	126.363	126.637	123.611	123.705	108.44	108.684	80.4986	80.8795	55.368	55.6156	32.4256	32.5331	14.3664	14.3289			616.663	61.0711	61.9039	50.3071	50.8975	38.8934	39.3196	27.8559	28.3714	17.8145	18.3017	10.5577	10.602	5.66447	5.73024				615.463	87.4852	89.2282	82.378	83.0458	74.2613	74.2772	63.0477	62.7964	47.5446	47.7496	32.0285	32.2868	18.8075	19.1024
617.463	126.345	126.632	123.615	123.7	108.41	108.68	80.4888	80.876	55.3615	55.6132	32.4197	32.5317	14.3619	14.3283			617.663	61.0253	61.881	50.2599	50.8786	38.8562	39.3051	27.8109	28.3609	17.83	18.295	10.535	10.5981	5.7047	5.72812				616.463	87.1914	88.9175	82.1205	82.7566	74.032	74.0185	62.808	62.5778	47.4079	47.5833	31.9203	32.1744	18.7329	19.0359
618.463	126.343	126.626	123.61	123.695	108.409	108.675	80.508	80.8725	55.3461	55.6108	32.4084	32.5303	14.3602	14.3276			618.663	60.9942	61.8581	50.216	50.8598	38.8327	39.2905	27.7761	28.3504	17.8794	18.2882	10.533	10.5941	5.73489	5.726				617.463	86.8864	88.6079	81.8111	82.4684	73.803	73.7608	62.5799	62.3599	47.2402	47.4176	31.8087	32.0624	18.6318	18.9697
619.463	126.335	126.621	123.588	123.689	108.393	108.67	80.5003	80.869	55.3344	55.6084	32.3964	32.5289	14.341	14.327			619.663	60.9549	61.8352	50.1815	50.841	38.8051	39.276	27.7489	28.3399	17.8847	18.2814	10.5256	10.5902	5.74906	5.72388				618.463	86.5637	88.2994	81.5117	82.1813	73.5419	73.504	62.3591	62.1428	47.0604	47.2525	31.689	31.9507	18.5502	18.9036
620.463	126.312	126.615	123.573	123.684	108.381	108.665	80.4786	80.8655	55.3144	55.606	32.3939	32.5275	14.3404	14.3264			620.663	60.9253	61.8123	50.139	50.8222	38.7852	39.2615	27.7387	28.3295	17.8627	18.2747	10.5238	10.5863	5.75713	5.72176				619.463	86.2424	87.9919	81.2322	81.8952	73.268	73.248	62.1433	61.9264	46.8927	47.088	31.5806	31.8395	18.4966	18.8378
621.463	126.319	126.61	123.563	123.678	108.395	108.661	80.4641	80.862	55.3198	55.6036	32.391	32.5261	14.3464	14.3258			621.663	60.9022	61.7895	50.1248	50.8034	38.7257	39.247	27.7335	28.319	17.822	18.2679	10.5015	10.5824	5.75627	5.71965				620.463	85.9445	87.6856	80.9569	81.61	73.0112	72.993	61.9391	61.7108	46.7371	46.924	31.4572	31.7286	18.4199	18.7722
622.463	126.333	126.604	123.538	123.673	108.417	108.656	80.4558	80.8585	55.3407	55.6012	32.3938	32.5246	14.3323	14.3252			622.663	60.8955	61.7666	50.1089	50.7846	38.6982	39.2324	27.7328	28.3085	17.7656	18.2611	10.4979	10.5785	5.76263	5.71753				621.463	85.6318	87.3802	80.6734	81.3258	72.7489	72.7388	61.7072	61.4959	46.5589	46.7606	31.3213	31.6181	18.3432	18.7068
623.463	126.326	126.599	123.533	123.668	108.413	108.651	80.4598	80.855	55.3477	55.5988	32.3881	32.5232	14.342	14.3245			623.663	60.8658	61.7438	50.1064	50.7658	38.7036	39.2179	27.7392	28.298	17.7255	18.2544	10.4958	10.5746	5.76938	5.71542				622.463	85.3009	87.076	80.3881	81.0427	72.5184	72.4856	61.4564	61.2818	46.3921	46.5978	31.2157	31.5081	18.2616	18.6417
624.463	126.318	126.593	123.535	123.662	108.395	108.647	80.4525	80.8515	55.3518	55.5963	32.3904	32.5218	14.3447	14.3239			624.663	60.8304	61.7209	50.1308	50.747	38.6923	39.2034	27.7361	28.2876	17.6894	18.2476	10.4803	10.5706	5.7665	5.7133				623.463	85.0037	86.7728	80.0984	80.7605	72.256	72.2332	61.2314	61.0684	46.212	46.4356	31.079	31.3983	18.181	18.5768
625.463	126.319	126.588	123.531	123.657	108.397	108.642	80.4275	80.848	55.3742	55.5939	32.4043	32.5204	14.3392	14.3233			625.663	60.8188	61.6981	50.1222	50.7283	38.6904	39.1889	27.7419	28.2771	17.6844	18.2409	10.477	10.5667	5.77173	5.71119				624.463	84.7011	86.4707	79.8162	80.4793	71.986	71.9817	61.0085	60.8557	46.0484	46.2739	30.9667	31.289	18.1349	18.5121
626.463	126.325	126.582	123.526	123.652	108.392	108.637	80.4196	80.8445	55.3821	55.5915	32.3925	32.519	14.325	14.3227			626.663	60.8082	61.6753	50.1117	50.7095	38.6879	39.1744	27.7321	28.2666	17.6631	18.2341	10.477	10.5628	5.7817	5.70908				625.463	84.4345	86.1696	79.5599	80.1991	71.7242	71.731	60.8193	60.6438	45.919	46.1128	30.8477	31.1801	18.061	18.4476
627.463	126.314	126.577	123.525	123.646	108.382	108.632	80.4276	80.8409	55.3804	55.5891	32.3977	32.5176	14.3103	14.3221			627.663	60.7897	61.6525	50.0991	50.6907	38.7045	39.1599	27.7335	28.2562	17.6704	18.2274	10.4939	10.5589	5.7828	5.70696				626.463	84.1524	85.8695	79.2824	79.9198	71.4718	71.4813	60.6056	60.4327	45.7378	45.9522	30.7141	31.0715	17.9976	18.3834
628.463	126.311	126.571	123.523	123.641	108.368	108.628	80.4436	80.8374	55.3698	55.5867	32.4052	32.5162	14.2873	14.3214			628.663	60.7615	61.6297	50.0849	50.672	38.7021	39.1454	27.7371	28.2457	17.6579	18.2207	10.5073	10.555	5.77766	5.70485				627.463	83.8858	85.5705	79.0012	79.6415	71.2532	71.2324	60.4102	60.2223	45.5717	45.7922	30.6096	30.9633	17.9209	18.3194
629.463	126.3	126.566	123.519	123.635	108.358	108.623	80.4529	80.8339	55.3915	55.5843	32.4113	32.5148	14.2863	14.3208			629.663	60.7571	61.6069	50.0536	50.6532	38.689	39.131	27.722	28.2353	17.6272	18.2139	10.4948	10.5511	5.76454	5.70274				628.463	83.5938	85.2726	78.7238	79.3642	71.0023	70.9844	60.204	60.0126	45.3955	45.6328	30.5038	30.8555	17.8589	18.2556
630.463	126.294	126.561	123.508	123.63	108.349	108.618	80.44	80.8304	55.3993	55.5819	32.4154	32.5134	14.281	14.3202			630.663	60.749	61.5841	49.9881	50.6345	38.6688	39.1165	27.7229	28.2248	17.5823	18.2072	10.486	10.5472	5.75478	5.70063				629.463	83.3056	84.9757	78.4799	79.0879	70.7629	70.7372	59.9882	59.8036	45.2388	45.4739	30.3973	30.7481	17.7829	18.192
631.463	126.286	126.555	123.485	123.625	108.333	108.614	80.4414	80.8269	55.3889	55.5795	32.4065	32.5119	14.2614	14.3196			631.663	60.7106	61.5613	49.9462	50.6158	38.6479	39.102	27.7034	28.2144	17.5314	18.2004	10.4762	10.5433	5.74633	5.69852				630.463	82.9997	84.6798	78.2178	78.8125	70.4873	70.4909	59.7735	59.5954	45.083	45.3155	30.2687	30.641	17.7204	18.1287
632.463	126.274	126.55	123.477	123.619	108.328	108.609	80.4567	80.8234	55.3873	55.5771	32.403	32.5105	14.2581	14.3189			632.663	60.6651	61.5385	49.9182	50.597	38.6149	39.0876	27.7075	28.204	17.5045	18.1937	10.4719	10.5394	5.7399	5.69642				631.463	82.7096	84.385	77.9581	78.5381	70.2278	70.2454	59.5714	59.3879	44.9341	45.1577	30.1561	30.5343	17.6632	18.0656
633.463	126.263	126.544	123.47	123.614	108.331	108.604	80.4599	80.8199	55.4145	55.5746	32.4079	32.5091	14.2696	14.3183			633.663	60.6461	61.5157	49.9246	50.5783	38.5908	39.0731	27.7107	28.1935	17.4894	18.187	10.4569	10.5355	5.7242	5.69431				632.463	82.3944	84.0911	77.6837	78.2646	69.969	70.0009	59.3558	59.1811	44.7661	45.0005	30.0438	30.428	17.6101	18.0027
634.463	126.256	126.539	123.451	123.609	108.343	108.599	80.4542	80.8164	55.4283	55.5722	32.368	32.5077	14.2652	14.3177			634.663	60.6145	61.493	49.91	50.5596	38.5733	39.0586	27.716	28.1831	17.4728	18.1802	10.433	10.5316	5.69832	5.6922				633.463	82.1416	83.7983	77.4174	77.9921	69.724	69.7571	59.1571	58.975	44.6105	44.8438	29.9554	30.3221	17.5772	17.94
635.463	126.27	126.533	123.448	123.603	108.353	108.595	80.4565	80.8129	55.4431	55.5698	32.3697	32.5063	14.2776	14.3171			635.663	60.5767	61.4702	49.8896	50.5409	38.5602	39.0442	27.7262	28.1727	17.4519	18.1735	10.4307	10.5277	5.70669	5.6901				634.463	81.9034	83.5066	77.1608	77.7206	69.5154	69.5142	58.9696	58.7697	44.4529	44.6877	29.8693	30.2165	17.5143	17.8775
636.463	126.267	126.528	123.45	123.598	108.36	108.59	80.482	80.8094	55.4589	55.5674	32.3787	32.5049	14.3029	14.3165			636.663	60.5492	61.4475	49.8731	50.5222	38.5458	39.0297	27.7316	28.1623	17.4462	18.1668	10.4082	10.5238	5.72157	5.68799				635.463	81.6346	83.2158	76.8981	77.4499	69.3076	69.2722	58.7802	58.5651	44.3044	44.5321	29.7681	30.1113	17.4723	17.8153
637.463	126.268	126.522	123.457	123.593	108.372	108.585	80.5028	80.8059	55.4796	55.565	32.3923	32.5035	14.3145	14.3158			637.663	60.5283	61.4248	49.8539	50.5035	38.536	39.0153	27.7408	28.1518	17.4545	18.1601	10.378	10.5199	5.72152	5.68589				636.463	81.3637	82.926	76.6102	77.1803	69.1015	69.031	58.5949	58.3611	44.157	44.377	29.6554	30.0064	17.3964	17.7532
638.463	126.266	126.517	123.454	123.587	108.389	108.581	80.5029	80.8024	55.4868	55.5626	32.3896	32.5021	14.3135	14.3152			638.663	60.524	61.402	49.8004	50.4848	38.5297	39.0009	27.738	28.1414	17.4402	18.1534	10.3422	10.516	5.70682	5.68378				637.463	81.0591	82.6373	76.3252	76.9115	68.8749	68.7906	58.3997	58.1579	43.9999	44.2225	29.5532	29.9019	17.3087	17.6914
639.463	126.266	126.511	123.43	123.582	108.39	108.576	80.492	80.7989	55.4981	55.5602	32.3975	32.5007	14.3324	14.3146			639.663	60.4898	61.3793	49.7458	50.4662	38.5052	38.9864	27.7184	28.131	17.4249	18.1466	10.2883	10.5121	5.71228	5.68168				638.463	80.7888	82.3496	76.0723	76.6437	68.6278	68.5511	58.2029	57.9554	43.8517	44.0685	29.4622	29.7978	17.2461	17.6298
640.463	126.269	126.506	123.419	123.577	108.384	108.571	80.4947	80.7954	55.5123	55.5578	32.4113	32.4993	14.3431	14.314			640.663	60.4561	61.3566	49.6897	50.4475	38.4813	38.972	27.695	28.1206	17.4205	18.1399	10.2733	10.5083	5.71635	5.67958				639.463	80.501	82.0628	75.8112	76.3769	68.3792	68.3124	57.9961	57.7536	43.7072	43.9151	29.3595	29.6941	17.1799	17.5684
641.463	126.25	126.5	123.395	123.571	108.378	108.566	80.4764	80.7919	55.5261	55.5554	32.4157	32.4978	14.337	14.3134			641.663	60.4442	61.3339	49.6675	50.4288	38.4623	38.9576	27.6749	28.1102	17.4094	18.1332	10.2613	10.5044	5.72662	5.67748				640.463	80.2005	81.7771	75.5548	76.1109	68.127	68.0746	57.7521	57.5525	43.5503	43.7622	29.2353	29.5907	17.0995	17.5073
642.463	126.235	126.495	123.371	123.566	108.365	108.562	80.4606	80.7884	55.513	55.5529	32.3895	32.4964	14.3226	14.3127			642.663	60.4297	61.3112	49.6449	50.4102	38.4401	38.9432	27.6489	28.0998	17.4084	18.1265	10.2759	10.5005	5.69398	5.67538				641.463	79.9353	81.4923	75.2634	75.8459	67.8944	67.8375	57.5408	57.3521	43.4003	43.6098	29.1306	29.4876	17.0193	17.4463
643.463	126.214	126.489	123.363	123.56	108.351	108.557	80.4397	80.7849	55.5201	55.5505	32.3776	32.495	14.3123	14.3121			643.663	60.4148	61.2886	49.6273	50.3915	38.4205	38.9288	27.645	28.0894	17.4175	18.1198	10.2637	10.4966	5.65819	5.67328				642.463	79.668	81.2086	75.0158	75.5818	67.6448	67.6013	57.3313	57.1524	43.2533	43.458	29.0151	29.385	16.9502	17.3856
644.463	126.227	126.484	123.37	123.555	108.346	108.552	80.4442	80.7813	55.5356	55.5481	32.374	32.4936	14.308	14.3115			644.663	60.3962	61.2659	49.6348	50.3729	38.4045	38.9144	27.6674	28.079	17.4389	18.1131	10.2652	10.4927	5.64088	5.67118				643.463	79.3836	80.9258	74.7912	75.3187	67.4089	67.3659	57.1612	56.9534	43.0944	43.3066	28.9206	29.2826	16.8948	17.325
645.463	126.241	126.478	123.361	123.55	108.337	108.548	80.4566	80.7778	55.5285	55.5457	32.376	32.4922	14.3184	14.3109			645.663	60.3919	61.2432	49.64	50.3543	38.4087	38.9	27.6855	28.0686	17.455	18.1064	10.2974	10.4888	5.65345	5.66908				644.463	79.1286	80.6441	74.5455	75.0564	67.184	67.1314	56.9791	56.7551	42.9383	43.1558	28.8341	29.1807	16.8297	17.2647
646.463	126.253	126.473	123.355	123.544	108.341	108.543	80.4606	80.7743	55.5201	55.5433	32.3703	32.4908	14.3126	14.3103			646.663	60.3857	61.2206	49.6516	50.3356	38.4123	38.8856	27.69	28.0582	17.4781	18.0997	10.2838	10.4849	5.65133	5.66698				645.463	78.8923	80.3633	74.2878	74.7951	66.9435	66.8976	56.7969	56.5575	42.7872	43.0056	28.7294	29.0791	16.7605	17.2046
647.463	126.234	126.467	123.35	123.539	108.319	108.538	80.4369	80.7708	55.4874	55.5409	32.3745	32.4894	14.315	14.3096			647.663	60.3571	61.1979	49.6658	50.317	38.3954	38.8712	27.6814	28.0479	17.5076	18.093	10.2738	10.4811	5.65126	5.66489				646.463	78.6418	80.0834	74.0222	74.5346	66.7079	66.6647	56.5837	56.3606	42.6229	42.8558	28.6323	28.9778	16.7078	17.1447
648.463	126.238	126.462	123.347	123.534	108.323	108.533	80.4242	80.7673	55.5012	55.5385	32.3717	32.488	14.3216	14.309			648.663	60.3276	61.1753	49.6665	50.2984	38.3854	38.8568	27.6825	28.0375	17.5099	18.0863	10.2484	10.4772	5.67189	5.66279				647.463	78.354	79.8046	73.7683	74.2751	66.4911	66.4326	56.3884	56.1644	42.4901	42.7066	28.5087	28.8769	16.6478	17.085
649.463	126.235	126.456	123.319	123.528	108.32	108.529	80.4368	80.7638	55.4873	55.5361	32.3765	32.4866	14.3367	14.3084			649.663	60.293	61.1526	49.6576	50.2798	38.3535	38.8425	27.6474	28.0271	17.5089	18.0796	10.25	10.4733	5.68674	5.6607				648.463	78.0671	79.5267	73.4832	74.0165	66.2566	66.2013	56.2007	55.9688	42.3414	42.5579	28.3857	28.7764	16.5702	17.0255
650.463	126.214	126.451	123.296	123.523	108.31	108.524	80.4161	80.7603	55.4768	55.5337	32.3663	32.4852	14.3388	14.3078			650.663	60.2581	61.13	49.6311	50.2612	38.3274	38.8281	27.6115	28.0167	17.5044	18.0729	10.2262	10.4694	5.70949	5.6586				649.463	77.7909	79.2498	73.2201	73.7588	66.0281	65.9708	56.0004	55.7739	42.2002	42.4097	28.3093	28.6762	16.5072	16.9662
651.463	126.183	126.445	123.28	123.518	108.289	108.519	80.377	80.7568	55.4658	55.5313	32.3643	32.4838	14.3382	14.3071			651.663	60.2257	61.1074	49.6202	50.2426	38.2982	38.8137	27.6011	28.0064	17.5011	18.0663	10.2261	10.4656	5.73213	5.65651				650.463	77.5453	78.9739	72.992	73.5019	65.8134	65.741	55.8104	55.5797	42.0691	42.2621	28.213	28.5763	16.4293	16.9071
652.463	126.16	126.44	123.295	123.512	108.293	108.515	80.3516	80.7533	55.4794	55.5289	32.3692	32.4823	14.3633	14.3065			652.663	60.1863	61.0848	49.6049	50.224	38.265	38.7994	27.5974	27.996	17.5154	18.0596	10.2447	10.4617	5.75705	5.65442				651.463	77.2915	78.6989	72.762	73.246	65.5978	65.5121	55.6013	55.3862	41.933	42.1149	28.1122	28.4768	16.3763	16.8483
653.463	126.166	126.434	123.316	123.507	108.319	108.51	80.3799	80.7498	55.4797	55.5264	32.3674	32.4809	14.3721	14.3059			653.663	60.1707	61.0622	49.5886	50.2054	38.248	38.785	27.6295	27.9857	17.5271	18.0529	10.2404	10.4578	5.76233	5.65233				652.463	77.0416	78.4249	72.521	72.991	65.4072	65.284	55.3988	55.1933	41.8059	41.9683	28.0226	28.3777	16.3161	16.7896
654.463	126.156	126.429	123.346	123.501	108.323	108.505	80.3834	80.7463	55.4819	55.524	32.3608	32.4795	14.3773	14.3053			654.663	60.153	61.0396	49.5756	50.1869	38.2505	38.7707	27.6333	27.9753	17.5558	18.0462	10.2499	10.454	5.77455	5.65024				653.463	76.7748	78.1518	72.2466	72.7368	65.1923	65.0567	55.1976	55.0012	41.6704	41.8221	27.9097	28.2789	16.2604	16.7312
655.463	126.167	126.423	123.371	123.496	108.328	108.501	80.3941	80.7428	55.4926	55.5216	32.3702	32.4781	14.3964	14.3047			655.663	60.1613	61.017	49.5755	50.1683	38.2588	38.7563	27.6447	27.965	17.5718	18.0395	10.2414	10.4501	5.7869	5.64815				654.463	76.4995	77.8797	72.0027	72.4836	64.9163	64.8302	54.981	54.8096	41.5129	41.6765	27.805	28.1804	16.188	16.6729
656.463	126.17	126.418	123.4	123.491	108.338	108.496	80.4239	80.7393	55.5023	55.5192	32.3639	32.4767	14.391	14.304			656.663	60.1862	60.9945	49.5701	50.1497	38.2473	38.742	27.6541	27.9546	17.5964	18.0329	10.2674	10.4462	5.79221	5.64606				655.463	76.2439	77.6085	71.738	72.2312	64.6516	64.6045	54.8098	54.6188	41.3607	41.5314	27.6991	28.0823	16.1315	16.6148
657.463	126.17	126.412	123.42	123.485	108.347	108.491	80.4434	80.7358	55.5022	55.5168	32.3821	32.4753	14.3908	14.3034			657.663	60.189	60.9719	49.5757	50.1312	38.2384	38.7277	27.6438	27.9443	17.6231	18.0262	10.2617	10.4424	5.78391	5.64397				656.463	75.9815	77.3383	71.5114	71.9797	64.4076	64.3795	54.6529	54.4286	41.1965	41.3868	27.5935	27.9845	16.0764	16.557
658.463	126.16	126.407	123.423	123.48	108.346	108.486	80.4636	80.7323	55.5029	55.5144	32.391	32.4739	14.3779	14.3028			658.663	60.188	60.9493	49.5487	50.1126	38.2192	38.7133	27.6134	27.9339	17.6198	18.0195	10.2298	10.4385	5.76613	5.64188				657.463	75.745	77.069	71.2747	71.729	64.2131	64.1554	54.4901	54.2391	41.041	41.2427	27.4741	27.8871	16.0373	16.4993
659.463	126.157	126.401	123.411	123.475	108.333	108.482	80.454	80.7288	55.5101	55.512	32.391	32.4725	14.3765	14.3022			659.663	60.1631	60.9268	49.5119	50.0941	38.2043	38.699	27.5788	27.9236	17.6256	18.0129	10.2331	10.4346	5.74085	5.63979				658.463	75.4866	76.8007	71.0175	71.4793	64.0054	63.932	54.302	54.0503	40.8822	41.0991	27.3452	27.79	15.9781	16.4419
660.463	126.156	126.396	123.39	123.469	108.313	108.477	80.4409	80.7253	55.5109	55.5096	32.3979	32.4711	14.3628	14.3016			660.663	60.1236	60.9043	49.4898	50.0756	38.1958	38.6847	27.561	27.9133	17.6237	18.0062	10.2349	10.4308	5.72119	5.63771				659.463	75.224	76.5332	70.7726	71.2304	63.7882	63.7094	54.1056	53.8621	40.6968	40.956	27.2206	27.6932	15.937	16.3846
661.463	126.131	126.39	123.369	123.464	108.278	108.472	80.4186	80.7218	55.4872	55.5072	32.396	32.4697	14.3494	14.3009			661.663	60.0706	60.8817	49.4574	50.057	38.1851	38.6704	27.5515	27.903	17.6293	17.9995	10.2351	10.4269	5.69234	5.63562				660.463	74.9627	76.2668	70.5205	70.9824	63.5716	63.4875	53.9165	53.6745	40.5207	40.8134	27.0318	27.5968	15.8795	16.3276
662.463	126.112	126.385	123.355	123.459	108.274	108.468	80.4182	80.7183	55.4771	55.5048	32.3943	32.4683	14.3378	14.3003			662.663	60.0433	60.8592	49.4369	50.0385	38.1809	38.6561	27.5482	27.8926	17.6215	17.9929	10.2221	10.4231	5.68869	5.63354				661.463	74.7313	76.0012	70.2838	70.7352	63.3495	63.2665	53.7122	53.4876	40.3541	40.6713	26.8848	27.5007	15.8288	16.2707
663.463	126.099	126.379	123.334	123.453	108.273	108.463	80.3886	80.7148	55.4656	55.5024	32.3735	32.4668	14.3324	14.2997			663.663	60.0332	60.8367	49.3979	50.02	38.1919	38.6418	27.5871	27.8823	17.6093	17.9862	10.2246	10.4192	5.67987	5.63145				662.463	74.4646	75.7366	70.0535	70.4889	63.1407	63.0462	53.533	53.3014	40.2159	40.5297	26.7477	27.4049	15.7687	16.2141
664.463	126.068	126.374	123.313	123.448	108.262	108.458	80.3638	80.7113	55.4519	55.5	32.3509	32.4654	14.3303	14.2991			664.663	60.0317	60.8142	49.3932	50.0015	38.2133	38.6275	27.5972	27.872	17.6237	17.9796	10.2319	10.4154	5.69772	5.62937				663.463	74.2312	75.4729	69.8123	70.2435	62.9267	62.8267	53.3725	53.1158	40.0653	40.3885	26.623	27.3095	15.7085	16.1576
665.463	126.036	126.368	123.297	123.443	108.254	108.453	80.3619	80.7078	55.4346	55.4975	32.3513	32.464	14.3316	14.2985			665.663	60.0228	60.7917	49.3717	49.983	38.2179	38.6132	27.5963	27.8617	17.6156	17.9729	10.2292	10.4115	5.72246	5.62729				664.463	73.9672	75.2101	69.5767	69.9989	62.7138	62.6079	53.2011	52.9308	39.9417	40.2479	26.5171	27.2144	15.6402	16.1014
666.463	126.011	126.363	123.291	123.437	108.267	108.449	80.3777	80.7043	55.4281	55.4951	32.3446	32.4626	14.3267	14.2978			666.663	59.9916	60.7692	49.3545	49.9645	38.2277	38.5989	27.5822	27.8514	17.5971	17.9663	10.2183	10.4076	5.7336	5.6252				665.463	73.7095	74.9482	69.3259	69.7552	62.4862	62.3899	53.0408	52.7465	39.8038	40.1078	26.4165	27.1197	15.5623	16.0453
667.463	125.989	126.358	123.295	123.432	108.265	108.444	80.3657	80.7008	55.4242	55.4927	32.323	32.4612	14.3146	14.2972			667.663	59.9828	60.7467	49.3187	49.946	38.2216	38.5846	27.5631	27.8411	17.6013	17.9596	10.2201	10.4038	5.72616	5.62312				666.463	73.4485	74.6872	69.1055	69.5123	62.2655	62.1727	52.8538	52.5629	39.682	39.9681	26.3402	27.0252	15.4916	15.9894
668.463	125.974	126.352	123.283	123.427	108.242	108.439	80.3499	80.6973	55.4378	55.4903	32.3067	32.4598	14.3091	14.2966			668.663	59.9485	60.7242	49.2862	49.9276	38.2042	38.5704	27.526	27.8308	17.5977	17.953	10.1974	10.3999	5.71273	5.62104				667.463	73.188	74.4272	68.8486	69.2703	62.0643	61.9562	52.6624	52.3799	39.5526	39.8289	26.2729	26.9311	15.4298	15.9338
669.463	125.959	126.347	123.276	123.421	108.239	108.435	80.3548	80.6938	55.4442	55.4879	32.3022	32.4584	14.2983	14.296			669.663	59.8942	60.7018	49.2745	49.9091	38.1782	38.5561	27.5047	27.8205	17.5866	17.9463	10.1899	10.3961	5.69459	5.61896				668.463	72.9343	74.168	68.6016	69.0291	61.8817	61.7405	52.4893	52.1975	39.4113	39.6903	26.1947	26.8374	15.3607	15.8783
670.463	125.952	126.341	123.278	123.416	108.23	108.43	80.3572	80.6903	55.4499	55.4855	32.2934	32.457	14.2992	14.2954			670.663	59.8468	60.6793	49.2434	49.8906	38.1338	38.5418	27.4946	27.8102	17.5801	17.9397	10.1724	10.3923	5.6787	5.61688				669.463	72.6721	73.9098	68.3345	68.7887	61.6494	61.5255	52.2711	52.0157	39.2576	39.5521	26.0801	26.7439	15.2908	15.823
671.463	125.944	126.336	123.28	123.41	108.203	108.425	80.3299	80.6868	55.4584	55.4831	32.2848	32.4556	14.2643	14.2947			671.663	59.7984	60.6569	49.2132	49.8722	38.1049	38.5276	27.4989	27.7999	17.567	17.9331	10.1546	10.3884	5.67536	5.61481				670.463	72.4142	73.6524	68.1138	68.5492	61.4099	61.3113	52.0747	51.8346	39.0963	39.4143	25.9915	26.6508	15.2675	15.7679
672.463	125.954	126.33	123.268	123.405	108.186	108.421	80.2922	80.6833	55.4695	55.4807	32.2869	32.4542	14.2596	14.2941			672.663	59.7718	60.6344	49.1957	49.8537	38.0628	38.5133	27.4866	27.7896	17.573	17.9264	10.1521	10.3846	5.69682	5.61273				671.463	72.1921	73.396	67.8753	68.3105	61.2089	61.0978	51.8952	51.6541	38.9461	39.2771	25.9009	26.558	15.2365	15.713
673.463	125.944	126.325	123.267	123.4	108.172	108.416	80.2875	80.6798	55.4701	55.4783	32.2744	32.4528	14.2719	14.2935			673.663	59.7313	60.612	49.173	49.8353	38.0489	38.4991	27.4918	27.7793	17.5813	17.9198	10.1306	10.3807	5.72333	5.61065				672.463	71.9658	73.1404	67.6314	68.0727	61.0023	60.885	51.6982	51.4743	38.8011	39.1403	25.8002	26.4655	15.2101	15.6583
674.463	125.956	126.319	123.252	123.394	108.184	108.411	80.3274	80.6763	55.4625	55.4759	32.2795	32.4514	14.2641	14.2929			674.663	59.6972	60.5896	49.1578	49.8168	38.046	38.4848	27.4906	27.7691	17.5607	17.9132	10.1254	10.3769	5.74844	5.60858				673.463	71.7156	72.8857	67.4123	67.8356	60.8002	60.673	51.5142	51.295	38.655	39.0041	25.7119	26.3734	15.1676	15.6038
675.463	125.949	126.314	123.237	123.389	108.176	108.406	80.34	80.6728	55.4526	55.4735	32.2704	32.45	14.2457	14.2923			675.663	59.671	60.5672	49.1333	49.7984	38.0393	38.4706	27.4733	27.7588	17.5565	17.9065	10.1178	10.373	5.7515	5.6065				674.463	71.4789	72.632	67.1869	67.5994	60.6044	60.4618	51.3405	51.1164	38.5203	38.8683	25.6245	26.2816	15.1305	15.5494
676.463	125.955	126.308	123.24	123.384	108.174	108.402	80.359	80.6693	55.4585	55.4711	32.2602	32.4485	14.243	14.2916			676.663	59.6353	60.5448	49.0964	49.78	38.0232	38.4564	27.448	27.7485	17.5497	17.8999	10.1135	10.3692	5.73538	5.60443				675.463	71.231	72.3791	66.9482	67.3641	60.3964	60.2513	51.1697	50.9385	38.4008	38.7329	25.5253	26.19	15.0519	15.4953
677.463	125.971	126.303	123.255	123.378	108.16	108.397	80.3744	80.6658	55.4568	55.4687	32.2347	32.4471	14.2596	14.291			677.663	59.6111	60.5224	49.0707	49.7616	38.0074	38.4421	27.4255	27.7383	17.554	17.8933	10.1175	10.3654	5.71934	5.60236				676.463	70.9941	72.127	66.7041	67.1295	60.2075	60.0415	51.0029	50.7611	38.2645	38.5981	25.4319	26.0988	14.978	15.4413
678.463	125.977	126.297	123.258	123.373	108.166	108.392	80.401	80.6623	55.4554	55.4663	32.2246	32.4457	14.2767	14.2904			678.663	59.5736	60.5	49.0368	49.7432	37.9914	38.4279	27.4181	27.728	17.5494	17.8867	10.1141	10.3615	5.70625	5.60028				677.463	70.7307	71.8759	66.4846	66.8958	60.0153	59.8324	50.8304	50.5843	38.1394	38.4637	25.3232	26.008	14.8986	15.3876
679.463	125.969	126.292	123.272	123.368	108.154	108.388	80.4222	80.6588	55.4446	55.4639	32.221	32.4443	14.2779	14.2898			679.663	59.5377	60.4776	49.0177	49.7248	37.9653	38.4137	27.3991	27.7177	17.5366	17.8801	10.1254	10.3577	5.68147	5.59821				678.463	70.499	71.6256	66.2737	66.6628	59.814	59.6241	50.642	50.4082	38.0086	38.3297	25.2153	25.9174	14.8187	15.334
680.463	125.975	126.286	123.289	123.362	108.153	108.383	80.4225	80.6553	55.4507	55.4614	32.2269	32.4429	14.2834	14.2892			680.663	59.5193	60.4552	48.9921	49.7064	37.9365	38.3995	27.3903	27.7075	17.5361	17.8734	10.1461	10.3539	5.64752	5.59614				679.463	70.2525	71.3762	66.0439	66.4307	59.6175	59.4165	50.4825	50.2327	37.8647	38.1963	25.13	25.8272	14.7462	15.2806
681.463	125.983	126.281	123.294	123.357	108.15	108.378	80.4273	80.6518	55.4568	55.459	32.2434	32.4415	14.2972	14.2885			681.663	59.4747	60.4329	48.9563	49.688	37.9306	38.3853	27.3842	27.6972	17.5393	17.8668	10.1414	10.35	5.63728	5.59407				680.463	70.0206	71.1277	65.8115	66.1994	59.3963	59.2096	50.3423	50.0578	37.7135	38.0633	25.0505	25.7372	14.6854	15.2274
682.463	125.981	126.275	123.302	123.352	108.12	108.373	80.4278	80.6483	55.447	55.4566	32.2539	32.4401	14.299	14.2879			682.663	59.4511	60.4105	48.9417	49.6696	37.9197	38.3711	27.4031	27.687	17.524	17.8602	10.1492	10.3462	5.61711	5.592				681.463	69.7763	70.8801	65.6048	65.9689	59.204	59.0034	50.1901	49.8835	37.5918	37.9307	24.9565	25.6476	14.637	15.1744
683.463	125.975	126.27	123.277	123.346	108.107	108.369	80.4425	80.6448	55.4323	55.4542	32.2711	32.4387	14.2835	14.2873			683.663	59.4614	60.3882	48.935	49.6512	37.9196	38.3569	27.4248	27.6767	17.5244	17.8536	10.1608	10.3424	5.61919	5.58993				682.463	69.5564	70.6333	65.3857	65.7392	59.0135	58.798	50.031	49.7098	37.4706	37.7987	24.8638	25.5583	14.5798	15.1215
684.463	125.947	126.264	123.226	123.341	108.074	108.364	80.4428	80.6413	55.4286	55.4518	32.2604	32.4373	14.2822	14.2867			684.663	59.4772	60.3658	48.9137	49.6329	37.9257	38.3427	27.413	27.6665	17.5067	17.847	10.164	10.3386	5.6139	5.58786				683.463	69.3425	70.3873	65.1921	65.5103	58.8087	58.5933	49.8513	49.5367	37.3351	37.6671	24.7905	25.4693	14.5284	15.0689
685.463	125.937	126.259	123.193	123.336	108.062	108.359	80.4614	80.6378	55.4505	55.4494	32.2575	32.4359	14.2927	14.2861			685.663	59.4513	60.3435	48.9038	49.6145	37.9347	38.3285	27.4007	27.6563	17.497	17.8404	10.1644	10.3347	5.63142	5.5858				684.463	69.1102	70.1422	64.9851	65.2822	58.6136	58.3892	49.6614	49.3642	37.2025	37.5359	24.7059	25.3807	14.4703	15.0164
686.463	125.909	126.253	123.15	123.33	108.033	108.355	80.4619	80.6343	55.4511	55.447	32.2587	32.4345	14.3125	14.2854			686.663	59.4492	60.3212	48.9063	49.5962	37.9316	38.3143	27.3872	27.646	17.4988	17.8338	10.169	10.3309	5.64647	5.58373				685.463	68.8698	69.898	64.7564	65.0549	58.4173	58.1859	49.4636	49.1924	37.0849	37.4052	24.6276	25.2923	14.4214	14.9641
687.463	125.885	126.248	123.169	123.325	108.021	108.35	80.4719	80.6308	55.4422	55.4446	32.2492	32.4331	14.3417	14.2848			687.663	59.4621	60.2989	48.8936	49.5778	37.9148	38.3002	27.3599	27.6358	17.4938	17.8272	10.1738	10.3271	5.67007	5.58167				686.463	68.6243	69.6546	64.5339	64.8284	58.2303	57.9833	49.3055	49.0211	36.9573	37.275	24.554	25.2042	14.3687	14.912
688.463	125.881	126.242	123.157	123.319	108.025	108.345	80.4604	80.6273	55.4577	55.4422	32.2437	32.4317	14.3674	14.2842			688.663	59.4484	60.2765	48.8746	49.5595	37.908	38.286	27.3294	27.6256	17.4738	17.8206	10.1563	10.3233	5.68985	5.5796				687.463	68.3989	69.4121	64.2979	64.6027	58.037	57.7814	49.1436	48.8504	36.8436	37.1452	24.4764	25.1165	14.3207	14.8601
689.463	125.883	126.237	123.145	123.314	108.03	108.341	80.4495	80.6238	55.4797	55.4398	32.2495	32.4303	14.382	14.2836			689.663	59.4114	60.2543	48.8561	49.5411	37.8834	38.2718	27.3039	27.6154	17.4685	17.814	10.1588	10.3195	5.70525	5.57754				688.463	68.1892	69.1704	64.1111	64.3777	57.8331	57.5802	48.9775	48.6803	36.7362	37.0158	24.4003	25.029	14.2875	14.8084
690.463	125.894	126.232	123.163	123.309	108.04	108.336	80.4216	80.6203	55.481	55.4374	32.2664	32.4288	14.3748	14.283			690.663	59.3728	60.232	48.8195	49.5228	37.863	38.2577	27.2926	27.6052	17.4606	17.8074	10.1517	10.3156	5.70737	5.57547				689.463	67.9641	68.9296	63.9119	64.1536	57.6306	57.3798	48.8347	48.5108	36.6141	36.887	24.3124	24.9419	14.2462	14.7568
691.463	125.889	126.226	123.161	123.303	108.05	108.331	80.3909	80.6168	55.4946	55.435	32.2695	32.4274	14.3606	14.2823			691.663	59.3365	60.2097	48.7839	49.5045	37.8283	38.2435	27.259	27.5949	17.447	17.8008	10.1334	10.3118	5.67134	5.57341				690.463	67.7218	68.6896	63.7123	63.9302	57.4382	57.18	48.6649	48.3419	36.4841	36.7585	24.2222	24.855	14.1869	14.7054
692.463	125.899	126.221	123.125	123.298	108.065	108.326	80.367	80.6133	55.5033	55.4326	32.2731	32.426	14.3391	14.2817			692.663	59.296	60.1874	48.7397	49.4862	37.803	38.2294	27.2476	27.5847	17.4407	17.7943	10.1038	10.308	5.66695	5.57135				691.463	67.5004	68.4504	63.4937	63.7076	57.2577	56.9809	48.505	48.1736	36.3718	36.6305	24.1235	24.7685	14.1276	14.6542
693.463	125.896	126.215	123.12	123.293	108.079	108.322	80.3504	80.6098	55.5075	55.4302	32.2943	32.4246	14.3419	14.2811			693.663	59.257	60.1651	48.7078	49.4679	37.7752	38.2152	27.2474	27.5745	17.4235	17.7877	10.0892	10.3042	5.6475	5.56929				692.463	67.2871	68.212	63.2976	63.4858	57.0815	56.7825	48.3562	48.0058	36.2862	36.503	24.038	24.6822	14.0864	14.6032
694.463	125.905	126.21	123.13	123.287	108.063	108.317	80.3487	80.6063	55.4903	55.4278	32.2981	32.4232	14.3132	14.2805			694.663	59.2334	60.1429	48.6962	49.4496	37.7438	38.2011	27.2252	27.5643	17.4024	17.7811	10.0883	10.3004	5.64538	5.56723				693.463	67.0668	67.9745	63.1176	63.2647	56.9087	56.5848	48.2133	47.8387	36.197	36.3759	23.9757	24.5963	14.0453	14.5524
695.463	125.877	126.204	123.114	123.282	108.045	108.312	80.3413	80.6028	55.4705	55.4254	32.2884	32.4218	14.2732	14.2799			695.663	59.2087	60.1206	48.6606	49.4313	37.7359	38.187	27.22	27.5541	17.4117	17.7745	10.0745	10.2966	5.64993	5.56517				694.463	66.8422	67.7379	62.9193	63.0444	56.7261	56.3877	48.0707	47.6721	36.0933	36.2492	23.8901	24.5106	13.9857	14.5017
696.463	125.851	126.199	123.116	123.277	108.01	108.308	80.335	80.5993	55.4385	55.423	32.2765	32.4204	14.2568	14.2792			696.663	59.1982	60.0984	48.6283	49.413	37.7267	38.1728	27.2224	27.5439	17.4216	17.7679	10.0851	10.2928	5.64216	5.56311				695.463	66.6105	67.502	62.6913	62.8249	56.5444	56.1914	47.9105	47.5061	35.9919	36.123	23.8087	24.4253	13.9083	14.4512
697.463	125.838	126.193	123.142	123.271	107.965	108.303	80.3318	80.5958	55.4213	55.4206	32.2487	32.419	14.243	14.2786			697.663	59.1755	60.0762	48.6094	49.3947	37.7034	38.1587	27.2265	27.5337	17.4213	17.7614	10.0743	10.289	5.64742	5.56105				696.463	66.4107	67.267	62.4725	62.6062	56.3765	55.9957	47.7588	47.3407	35.881	35.9972	23.7214	24.3402	13.8499	14.4009
698.463	125.816	126.188	123.155	123.266	107.922	108.298	80.3279	80.5923	55.4006	55.4182	32.2359	32.4176	14.2279	14.278			698.663	59.1528	60.0539	48.5971	49.3764	37.684	38.1446	27.2189	27.5236	17.4064	17.7548	10.0836	10.2851	5.62877	5.55899				697.463	66.1838	67.0327	62.2708	62.3882	56.19	55.8008	47.6115	47.1759	35.7632	35.8719	23.6703	24.2555	13.7995	14.3507
699.463	125.786	126.182	123.149	123.261	107.902	108.294	80.3208	80.5888	55.3725	55.4158	32.2283	32.4162	14.1989	14.2774			699.663	59.1273	60.0317	48.5729	49.3582	37.6759	38.1305	27.2121	27.5134	17.4148	17.7482	10.0963	10.2813	5.62197	5.55694				698.463	65.9615	66.7993	62.0688	62.1709	56.0167	55.6065	47.4415	47.0116	35.6323	35.747	23.6203	24.171	13.7462	14.3008
700.463	125.77	126.177	123.124	123.255	107.907	108.289	80.3063	80.5853	55.3568	55.4134	32.2038	32.4148	14.1861	14.2768			700.663	59.0951	60.0095	48.5413	49.3399	37.6724	38.1164	27.2005	27.5032	17.4128	17.7417	10.0847	10.2775	5.5827	5.55488				699.463	65.7366	66.5667	61.8645	61.9545	55.8067	55.4129	47.2798	46.8479	35.5108	35.6225	23.5632	24.0869	13.6695	14.251
701.463	125.76	126.171	123.085	123.25	107.932	108.284	80.3046	80.5819	55.3355	55.4109	32.1932	32.4134	14.1849	14.2761			701.663	59.0705	59.9873	48.5161	49.3217	37.6394	38.1023	27.192	27.493	17.3894	17.7351	10.0512	10.2737	5.56249	5.55283				700.463	65.5272	66.335	61.6627	61.7388	55.6235	55.2199	47.111	46.6848	35.3728	35.4985	23.4933	24.003	13.6195	14.2013
702.463	125.752	126.166	123.038	123.245	107.952	108.28	80.3081	80.5784	55.3181	55.4085	32.1856	32.412	14.1772	14.2755			702.663	59.0432	59.9651	48.4816	49.3034	37.6127	38.0882	27.1681	27.4829	17.3643	17.7285	10.0135	10.2699	5.54829	5.55077				701.463	65.3019	66.104	61.4803	61.5238	55.4187	55.0276	46.9696	46.5222	35.2328	35.3749	23.4019	23.9194	13.6041	14.1519
703.463	125.758	126.16	123.019	123.239	107.977	108.275	80.3111	80.5749	55.2928	55.4061	32.1608	32.4106	14.1561	14.2749			703.663	59.0251	59.9429	48.4379	49.2852	37.5933	38.0741	27.1579	27.4727	17.3356	17.722	10.0114	10.2661	5.53288	5.54872				702.463	65.1059	65.8738	61.265	61.3096	55.2267	54.836	46.8385	46.3602	35.11	35.2517	23.2931	23.8361	13.5686	14.1026
704.463	125.774	126.155	123.011	123.234	107.995	108.27	80.318	80.5714	55.2968	55.4037	32.1555	32.4092	14.1794	14.2743			704.663	59.0158	59.9208	48.4122	49.2669	37.5652	38.06	27.1581	27.4625	17.3155	17.7154	9.99479	10.2623	5.54043	5.54667				703.463	64.8892	65.6445	61.074	61.0961	55.0546	54.6451	46.6794	46.1988	34.9607	35.129	23.1854	23.7532	13.5264	14.0535
705.463	125.794	126.149	122.986	123.229	108.025	108.265	80.3359	80.5679	55.3356	55.4013	32.1459	32.4077	14.1908	14.2737			705.663	58.9955	59.8986	48.3902	49.2487	37.5253	38.0459	27.1554	27.4524	17.2769	17.7089	9.98101	10.2585	5.53827	5.54461				704.463	64.6608	65.4159	60.8709	60.8834	54.8603	54.4548	46.4929	46.038	34.8237	35.0066	23.1001	23.6704	13.4677	14.0046
706.463	125.796	126.144	122.974	123.223	108.021	108.261	80.3497	80.5644	55.348	55.3989	32.1495	32.4063	14.2009	14.2731			706.663	58.9772	59.8764	48.3798	49.2305	37.4858	38.0319	27.1283	27.4422	17.2545	17.7023	9.99296	10.2547	5.53246	5.54256				705.463	64.4433	65.1881	60.6566	60.6714	54.6913	54.2652	46.3368	45.8777	34.6979	34.8848	22.9985	23.588	13.4108	13.9558
707.463	125.795	126.138	122.958	123.218	108.017	108.256	80.3591	80.5609	55.3672	55.3965	32.1568	32.4049	14.2222	14.2724			707.663	58.9723	59.8543	48.3748	49.2123	37.4807	38.0178	27.1252	27.4321	17.2366	17.6958	10.0195	10.251	5.51748	5.54051				706.463	64.231	64.9611	60.4348	60.4601	54.4874	54.0763	46.1619	45.7179	34.5818	34.7633	22.9159	23.5059	13.3494	13.9072
708.463	125.797	126.133	122.943	123.213	108.022	108.251	80.3783	80.5574	55.4091	55.3941	32.1779	32.4035	14.2461	14.2718			708.663	58.9617	59.8321	48.3732	49.1941	37.4687	38.0037	27.1389	27.4219	17.2353	17.6892	10.0576	10.2472	5.52474	5.53846				707.463	64.009	64.7349	60.2178	60.2496	54.2765	53.888	45.9944	45.5587	34.4607	34.6422	22.8358	23.424	13.2888	13.8588
709.463	125.789	126.128	122.94	123.207	108.016	108.247	80.3924	80.5539	55.4414	55.3917	32.2091	32.4021	14.2669	14.2712			709.663	58.9379	59.81	48.371	49.1759	37.4748	37.9897	27.1282	27.4118	17.2304	17.6827	10.0567	10.2434	5.53829	5.53642				708.463	63.7838	64.5095	60.042	60.0398	54.0901	53.7004	45.8448	45.4001	34.3547	34.5216	22.7628	23.3425	13.2393	13.8105
710.463	125.779	126.122	122.938	123.202	107.996	108.242	80.4023	80.5504	55.4621	55.3893	32.2217	32.4007	14.2957	14.2706			710.663	58.9208	59.7879	48.3542	49.1577	37.4789	37.9756	27.1023	27.4016	17.2353	17.6761	10.0583	10.2396	5.55476	5.53437				709.463	63.5564	64.2849	59.8792	59.8308	53.9246	53.5134	45.7065	45.242	34.247	34.4014	22.6912	23.2612	13.2074	13.7625
711.463	125.749	126.117	122.94	123.196	107.994	108.237	80.4037	80.5469	55.4805	55.3869	32.2392	32.3993	14.3163	14.27			711.663	58.8969	59.7658	48.357	49.1395	37.4544	37.9616	27.0984	27.3915	17.2405	17.6696	10.0627	10.2358	5.54165	5.53232				710.463	63.3566	64.0611	59.691	59.6224	53.7803	53.327	45.5856	45.0845	34.1462	34.2816	22.6294	23.1802	13.1832	13.7145
712.463	125.731	126.111	122.971	123.191	107.996	108.233	80.395	80.5434	55.5101	55.3845	32.2777	32.3979	14.3266	14.2693			712.663	58.881	59.7437	48.3362	49.1213	37.4499	37.9475	27.1053	27.3814	17.2295	17.6631	10.0513	10.232	5.53721	5.53027				711.463	63.1592	63.838	59.4769	59.4148	53.6243	53.1414	45.4533	44.9275	34.0413	34.1623	22.5291	23.0995	13.1516	13.6668
713.463	125.707	126.106	122.991	123.186	107.982	108.228	80.38	80.5399	55.5189	55.3821	32.2944	32.3965	14.33	14.2687			713.663	58.8398	59.7216	48.3221	49.1032	37.4269	37.9335	27.1029	27.3712	17.2352	17.6565	10.0267	10.2282	5.55193	5.52823				712.463	62.9596	63.6158	59.2679	59.2079	53.4548	52.9563	45.3148	44.7711	33.9341	34.0433	22.4354	23.0191	13.0925	13.6192
714.463	125.688	126.1	123.002	123.18	107.983	108.223	80.3899	80.5364	55.5191	55.3797	32.3071	32.3951	14.3301	14.2681			714.663	58.8191	59.6995	48.316	49.085	37.4291	37.9194	27.0854	27.3611	17.2207	17.65	10.0093	10.2244	5.56848	5.52618				713.463	62.754	63.3942	59.0649	59.0018	53.2596	52.7719	45.1551	44.6152	33.8069	33.9248	22.3431	22.9389	13.0481	13.5718
715.463	125.673	126.095	122.989	123.175	107.999	108.218	80.3989	80.5329	55.5058	55.3773	32.3144	32.3937	14.3171	14.2675			715.663	58.8095	59.6774	48.307	49.0668	37.3942	37.9054	27.0671	27.351	17.2218	17.6435	10.0156	10.2207	5.55047	5.52414				714.463	62.544	63.1735	58.8494	58.7964	53.0725	52.5882	44.9716	44.4598	33.7184	33.8067	22.2668	22.8591	12.9926	13.5245
716.463	125.651	126.089	122.99	123.17	107.997	108.214	80.3871	80.5294	55.487	55.3749	32.3219	32.3923	14.2817	14.2669			716.663	58.78	59.6553	48.2845	49.0487	37.3633	37.8914	27.0554	27.3409	17.1999	17.6369	9.99687	10.2169	5.54619	5.52209				715.463	62.3184	62.9535	58.6469	58.5916	52.8847	52.4051	44.8033	44.305	33.6221	33.6889	22.1835	22.7795	12.949	13.4774
717.463	125.642	126.084	122.974	123.164	107.988	108.209	80.3753	80.5259	55.4654	55.3725	32.3239	32.3909	14.2399	14.2662			717.663	58.7665	59.6332	48.2503	49.0305	37.3472	37.8774	27.054	27.3308	17.1905	17.6304	9.99541	10.2131	5.57242	5.52005				716.463	62.1173	62.7343	58.4435	58.3876	52.7254	52.2226	44.6427	44.1508	33.5028	33.5716	22.1237	22.7001	12.897	13.4305
718.463	125.638	126.078	122.987	123.159	107.964	108.204	80.3715	80.5224	55.4253	55.3701	32.3095	32.3895	14.2158	14.2656			718.663	58.7733	59.6112	48.2364	49.0124	37.3455	37.8634	27.0609	27.3206	17.2053	17.6239	10.0125	10.2093	5.58893	5.51801				717.463	61.926	62.5159	58.2344	58.1843	52.5339	52.0408	44.4824	43.997	33.3719	33.4548	22.0328	22.6211	12.8468	13.3837
719.463	125.634	126.073	123.008	123.154	107.95	108.2	80.3772	80.519	55.4003	55.3677	32.3223	32.3881	14.2127	14.265			719.663	58.7631	59.5891	48.2289	48.9943	37.3252	37.8494	27.0771	27.3105	17.2103	17.6174	10.0134	10.2055	5.58145	5.51597				718.463	61.742	62.2982	58.0428	57.9817	52.3567	51.8596	44.3415	43.8438	33.2527	33.3383	21.959	22.5423	12.8062	13.3371
720.463	125.645	126.067	123.004	123.148	107.954	108.195	80.3435	80.5155	55.4016	55.3653	32.3479	32.3867	14.2124	14.2644			720.663	58.7214	59.5671	48.2197	48.9761	37.289	37.8354	27.0799	27.3004	17.2047	17.6109	10.005	10.2018	5.57344	5.51393				719.463	61.5364	62.0813	57.8491	57.7798	52.1728	51.679	44.1989	43.6912	33.1307	33.2222	21.8682	22.4638	12.731	13.2907
721.463	125.626	126.062	123.002	123.143	107.952	108.19	80.3126	80.512	55.3828	55.3629	32.3476	32.3853	14.2142	14.2638			721.663	58.6932	59.545	48.2059	48.958	37.2738	37.8214	27.0863	27.2903	17.1986	17.6043	10.0044	10.198	5.5788	5.51189				720.463	61.2956	61.8652	57.6619	57.5786	51.9887	51.4991	44.0439	43.539	32.9983	33.1065	21.8013	22.3856	12.6773	13.2444
722.463	125.63	126.056	122.993	123.138	107.943	108.186	80.2898	80.5085	55.3655	55.3605	32.3502	32.3839	14.2179	14.2632			722.663	58.6729	59.523	48.204	48.9399	37.2801	37.8074	27.0658	27.2802	17.2066	17.5978	10.0092	10.1942	5.55822	5.50985				721.463	61.0571	61.6497	57.4754	57.3782	51.8234	51.3197	43.9088	43.3874	32.8721	32.9912	21.7165	22.3077	12.6217	13.1983
723.463	125.652	126.051	122.983	123.132	107.946	108.181	80.2794	80.505	55.3692	55.3581	32.3449	32.3825	14.2489	14.2625			723.663	58.6353	59.501	48.1914	48.9218	37.2836	37.7934	27.0376	27.2701	17.211	17.5913	10.0051	10.1904	5.54724	5.50781				722.463	60.8306	61.4351	57.2568	57.1784	51.6378	51.1411	43.7334	43.2364	32.7446	32.8764	21.6353	22.23	12.5687	13.1524
724.463	125.649	126.045	122.937	123.127	107.943	108.176	80.2554	80.5015	55.3734	55.3557	32.3411	32.381	14.2554	14.2619			724.663	58.5923	59.479	48.1843	48.9037	37.316	37.7794	27.0032	27.2601	17.2066	17.5848	10.0085	10.1867	5.53486	5.50577				723.463	60.6014	61.2212	57.0632	56.9793	51.4312	50.963	43.5781	43.0858	32.6186	32.7619	21.5354	22.1526	12.5133	13.1066
725.463	125.624	126.04	122.896	123.122	107.936	108.172	80.2543	80.498	55.3652	55.3533	32.3417	32.3796	14.265	14.2613			725.663	58.5574	59.457	48.1609	48.8856	37.3317	37.7654	26.9676	27.25	17.2198	17.5783	10.0307	10.1829	5.52664	5.50374				724.463	60.379	61.008	56.8568	56.7809	51.2286	50.7855	43.4325	42.9358	32.493	32.6478	21.4475	22.0755	12.4608	13.0609
726.463	125.602	126.035	122.845	123.116	107.921	108.167	80.2556	80.4945	55.3444	55.3509	32.3343	32.3782	14.2422	14.2607			726.663	58.5207	59.435	48.1253	48.8675	37.3558	37.7515	26.9232	27.2399	17.2237	17.5718	10.0267	10.1791	5.54072	5.5017				725.463	60.1973	60.7956	56.6868	56.5832	51.0565	50.6087	43.2991	42.7863	32.3843	32.5341	21.3573	21.9986	12.4197	13.0154
727.463	125.56	126.029	122.803	123.111	107.834	108.162	80.1984	80.491	55.2983	55.3485	32.298	32.3768	14.216	14.2601			727.663	58.4818	59.413	48.0947	48.8495	37.3559	37.7375	26.8835	27.2298	17.2276	17.5653	10.0248	10.1754	5.52306	5.49966				726.463	60.0208	60.5839	56.5088	56.3862	50.8866	50.4325	43.1521	42.6373	32.2914	32.4209	21.2856	21.922	12.3793	12.9701
728.463	125.531	126.024	122.803	123.106	107.801	108.157	80.2048	80.4875	55.2949	55.3461	32.2773	32.3754	14.2093	14.2594			728.663	58.4507	59.391	48.079	48.8314	37.3851	37.7235	26.9023	27.2197	17.2309	17.5588	10.0364	10.1716	5.53937	5.49763				727.463	59.8293	60.3729	56.3093	56.1898	50.7347	50.2569	43.0115	42.4889	32.182	32.308	21.217	21.8457	12.3302	12.925
729.463	125.503	126.018	122.834	123.1	107.775	108.153	80.1947	80.484	55.2932	55.3437	32.2718	32.374	14.2003	14.2588			729.663	58.4361	59.3691	48.0659	48.8133	37.3943	37.7096	26.9089	27.2097	17.2322	17.5523	10.0649	10.1679	5.55193	5.4956				728.463	59.6353	60.1627	56.1047	55.9942	50.5587	50.0819	42.8643	42.3409	32.0642	32.1955	21.1454	21.7696	12.2816	12.88
730.463	125.5	126.013	122.859	123.095	107.794	108.148	80.1963	80.4805	55.3013	55.3413	32.3089	32.3726	14.2281	14.2582			730.663	58.4402	59.3471	48.0616	48.7953	37.3812	37.6956	26.9216	27.1996	17.2159	17.5458	10.0876	10.1641	5.54589	5.49356				729.463	59.4216	59.9533	55.917	55.7992	50.3956	49.9075	42.7415	42.1935	31.9626	32.0834	21.0682	21.6938	12.2134	12.8351
731.463	125.532	126.007	122.873	123.09	107.791	108.143	80.2268	80.477	55.3079	55.3389	32.334	32.3712	14.2498	14.2576			731.663	58.4277	59.3251	48.0604	48.7772	37.355	37.6817	26.9182	27.1895	17.204	17.5393	10.0739	10.1603	5.53045	5.49153				730.463	59.2473	59.7445	55.7498	55.6049	50.2513	49.7337	42.6084	42.0466	31.8468	31.9717	21.0103	21.6183	12.1761	12.7904
732.463	125.534	126.002	122.894	123.084	107.789	108.139	80.2284	80.4736	55.3166	55.3365	32.3422	32.3698	14.2429	14.257			732.663	58.4356	59.3032	48.0745	48.7592	37.3459	37.6677	26.9368	27.1795	17.1807	17.5328	10.084	10.1566	5.49182	5.4895				731.463	59.0708	59.5365	55.5654	55.4113	50.0968	49.5606	42.4834	41.9002	31.7531	31.8603	20.9387	21.543	12.1189	12.7459
733.463	125.532	125.996	122.888	123.079	107.827	108.134	80.2451	80.4701	55.3333	55.3341	32.3496	32.3684	14.2298	14.2563			733.663	58.4294	59.2813	48.0712	48.7411	37.3499	37.6538	26.9718	27.1694	17.1643	17.5264	10.0881	10.1528	5.4931	5.48747				732.463	58.8558	59.3292	55.3494	55.2184	49.9238	49.388	42.3027	41.7543	31.6299	31.7494	20.8404	21.468	12.0707	12.7015
734.463	125.517	125.991	122.887	123.074	107.834	108.129	80.251	80.4666	55.3196	55.3317	32.3565	32.367	14.2236	14.2557			734.663	58.4175	59.2593	48.0432	48.7231	37.31	37.6399	26.9604	27.1594	17.1374	17.5199	10.0579	10.1491	5.46104	5.48544				733.463	58.6584	59.1226	55.1431	55.0261	49.7451	49.216	42.1421	41.6089	31.5206	31.6389	20.7461	21.3932	12.0124	12.6573
735.463	125.525	125.985	122.87	123.068	107.823	108.125	80.2607	80.4631	55.3279	55.3293	32.3541	32.3656	14.2244	14.2551			735.663	58.4026	59.2374	48.0116	48.7051	37.2989	37.626	26.934	27.1493	17.0944	17.5134	10.0288	10.1453	5.4448	5.48341				734.463	58.4661	58.9167	54.9646	54.8345	49.5741	49.0447	41.9807	41.464	31.4015	31.5287	20.6838	21.3188	11.9587	12.6132
736.463	125.545	125.98	122.878	123.063	107.829	108.12	80.2722	80.4596	55.3479	55.3269	32.3544	32.3642	14.2244	14.2545			736.663	58.3655	59.2155	47.964	48.6871	37.2733	37.612	26.9074	27.1393	17.0753	17.5069	10.0136	10.1415	5.43471	5.48138				735.463	58.2588	58.7116	54.7859	54.6436	49.4046	48.8739	41.8399	41.3197	31.2611	31.4189	20.6063	21.2445	11.9176	12.5693
737.463	125.567	125.974	122.894	123.058	107.841	108.115	80.3012	80.4561	55.3964	55.3245	32.3672	32.3628	14.2341	14.2539			737.663	58.3224	59.1936	47.9157	48.669	37.2513	37.5981	26.8725	27.1292	17.0597	17.5004	9.98911	10.1378	5.40562	5.47935				736.463	58.0743	58.5072	54.6299	54.4533	49.2399	48.7037	41.6938	41.1758	31.1451	31.3095	20.5325	21.1706	11.888	12.5255
738.463	125.591	125.969	122.895	123.052	107.863	108.111	80.3349	80.4526	55.4234	55.3221	32.3701	32.3614	14.2368	14.2533			738.663	58.2799	59.1717	47.8837	48.651	37.2303	37.5842	26.8519	27.1192	17.0568	17.494	9.96012	10.134	5.42096	5.47733				737.463	57.8931	58.3034	54.4617	54.2637	49.079	48.5341	41.5427	41.0324	31.0525	31.2005	20.4624	21.0968	11.8568	12.4819
739.463	125.61	125.963	122.908	123.047	107.872	108.106	80.3474	80.4491	55.4459	55.3197	32.3926	32.36	14.2669	14.2526			739.663	58.2697	59.1498	47.8668	48.633	37.1932	37.5703	26.8346	27.1092	17.0764	17.4875	9.9694	10.1303	5.43474	5.4753				738.463	57.718	58.1004	54.2849	54.0748	48.9054	48.3652	41.4199	40.8895	30.9438	31.0919	20.3768	21.0234	11.8103	12.4385
740.463	125.631	125.958	122.914	123.042	107.869	108.101	80.3598	80.4456	55.4778	55.3173	32.4029	32.3586	14.2807	14.252			740.663	58.2353	59.1279	47.8669	48.6151	37.1824	37.5564	26.828	27.0992	17.0897	17.481	9.9823	10.1266	5.44026	5.47328				739.463	57.5234	57.8981	54.1026	53.8865	48.7583	48.1967	41.2729	40.7472	30.8446	30.9836	20.3013	20.9502	11.7772	12.3951
741.463	125.64	125.953	122.896	123.036	107.878	108.096	80.3503	80.4421	55.4963	55.3149	32.4133	32.3572	14.2793	14.2514			741.663	58.2084	59.106	47.8787	48.5971	37.1485	37.5425	26.8018	27.0891	17.1141	17.4746	9.96013	10.1228	5.43289	5.47125				740.463	57.3319	57.6965	53.9315	53.6989	48.5786	48.0289	41.1413	40.6053	30.7423	30.8757	20.2318	20.8772	11.7392	12.352
742.463	125.642	125.947	122.867	123.031	107.89	108.092	80.3478	80.4387	55.488	55.3125	32.407	32.3558	14.2859	14.2508			742.663	58.2	59.0842	47.8969	48.5791	37.1315	37.5286	26.7968	27.0791	17.1398	17.4681	9.94264	10.1191	5.44528	5.46923				741.463	57.1474	57.4956	53.7691	53.5119	48.43	47.8617	41.0073	40.4639	30.646	30.7682	20.1801	20.8045	11.7191	12.309
743.463	125.614	125.942	122.84	123.026	107.895	108.087	80.3163	80.4352	55.4536	55.3101	32.3912	32.3544	14.2823	14.2502			743.663	58.2075	59.0623	47.9265	48.5611	37.1182	37.5147	26.8024	27.0691	17.1504	17.4616	9.95768	10.1153	5.47101	5.4672				742.463	56.9548	57.2954	53.5797	53.3256	48.2812	47.695	40.8612	40.323	30.5606	30.6611	20.1001	20.7321	11.6627	12.2661
744.463	125.577	125.936	122.837	123.02	107.892	108.082	80.2728	80.4317	55.4199	55.3077	32.3672	32.353	14.2716	14.2495			744.663	58.1952	59.0405	47.9021	48.5432	37.1088	37.5009	26.7835	27.0591	17.1631	17.4552	9.94897	10.1116	5.48418	5.46518				743.463	56.7413	57.0959	53.3886	53.1399	48.1167	47.529	40.7056	40.1826	30.4461	30.5543	20.01	20.6599	11.6041	12.2234
745.463	125.569	125.931	122.816	123.015	107.878	108.078	80.2532	80.4282	55.4039	55.3053	32.3516	32.3516	14.2591	14.2489			745.663	58.1682	59.0186	47.8746	48.5252	37.0984	37.487	26.771	27.0491	17.1641	17.4487	9.93641	10.1078	5.48347	5.46316				744.463	56.5435	56.8971	53.1869	52.9549	47.9473	47.3635	40.5462	40.0427	30.3459	30.4479	19.9462	20.588	11.5608	12.1808
746.463	125.57	125.925	122.794	123.01	107.867	108.073	80.263	80.4247	55.3723	55.3029	32.3433	32.3502	14.2552	14.2483			746.663	58.1351	58.9968	47.8322	48.5072	37.0583	37.4731	26.7687	27.0391	17.1541	17.4423	9.91594	10.1041	5.45282	5.46114				745.463	56.3597	56.699	52.9968	52.7705	47.7947	47.1986	40.415	39.9033	30.2348	30.3419	19.8682	20.5163	11.5196	12.1384
747.463	125.556	125.92	122.773	123.004	107.851	108.068	80.2577	80.4212	55.3569	55.3005	32.3371	32.3488	14.2571	14.2477			747.663	58.0937	58.975	47.7953	48.4893	37.0067	37.4593	26.7652	27.0291	17.1452	17.4358	9.90262	10.1004	5.44803	5.45912				746.463	56.1792	56.5016	52.8061	52.5867	47.637	47.0342	40.2637	39.7643	30.1235	30.2363	19.7771	20.4449	11.479	12.0962
748.463	125.538	125.914	122.755	122.999	107.841	108.064	80.2399	80.4177	55.3489	55.2981	32.3191	32.3474	14.224	14.2471			748.663	58.0524	58.9532	47.759	48.4714	36.9514	37.4454	26.7686	27.0191	17.1114	17.4294	9.89632	10.0966	5.43711	5.4571				747.463	55.9985	56.3049	52.6143	52.4036	47.464	46.8705	40.1204	39.6259	30.0128	30.131	19.705	20.3737	11.4379	12.054
749.463	125.515	125.909	122.732	122.994	107.828	108.059	80.2263	80.4142	55.3538	55.2957	32.3041	32.346	14.2064	14.2465			749.663	58.0217	58.9313	47.7211	48.4534	36.9408	37.4316	26.7618	27.0091	17.0907	17.4229	9.89923	10.0929	5.43631	5.45508				748.463	55.813	56.1088	52.4219	52.2212	47.3087	46.7073	39.9834	39.4879	29.9034	30.0261	19.6434	20.3027	11.3992	12.0121
750.463	125.496	125.903	122.722	122.988	107.812	108.054	80.2289	80.4107	55.3692	55.2933	32.3001	32.3445	14.2002	14.2458			750.663	57.9959	58.9095	47.7227	48.4355	36.8982	37.4177	26.7662	26.9991	17.0661	17.4165	9.9023	10.0892	5.43003	5.45306				749.463	55.6334	55.9135	52.2424	52.0393	47.1584	46.5446	39.8499	39.3504	29.8389	29.9215	19.5831	20.232	11.3682	11.9703
751.463	125.483	125.898	122.718	122.983	107.812	108.05	80.2302	80.4073	55.3691	55.2909	32.2878	32.3431	14.1901	14.2452			751.663	57.9991	58.8878	47.7334	48.4176	36.8688	37.4039	26.7629	26.9891	17.0456	17.41	9.90876	10.0854	5.43059	5.45104				750.463	55.4351	55.7188	52.0484	51.8581	47.0325	46.3826	39.729	39.2134	29.76	29.8173	19.5088	20.1616	11.3228	11.9286
752.463	125.464	125.892	122.718	122.978	107.837	108.045	80.2201	80.4038	55.3489	55.2885	32.2845	32.3417	14.1691	14.2446			752.663	57.9989	58.866	47.7584	48.3997	36.8743	37.39	26.7411	26.9791	17.0315	17.4036	9.92474	10.0817	5.44856	5.44903				751.463	55.2551	55.5248	51.8819	51.6776	46.9001	46.2211	39.5847	39.0769	29.6557	29.7135	19.4517	20.0914	11.2788	11.887
753.463	125.427	125.887	122.733	122.972	107.858	108.04	80.2218	80.4003	55.3308	55.2861	32.2783	32.3403	14.173	14.244			753.663	57.9892	58.8442	47.7624	48.3818	36.8972	37.3762	26.7294	26.9691	17.0409	17.3971	9.94094	10.078	5.43644	5.44701				752.463	55.0712	55.3314	51.7271	51.4976	46.786	46.0601	39.4894	38.9408	29.5528	29.6101	19.3862	20.0214	11.2217	11.8456
754.463	125.424	125.882	122.745	122.967	107.868	108.036	80.2408	80.3968	55.3192	55.2837	32.2761	32.3389	14.191	14.2434			754.663	57.9845	58.8224	47.757	48.3639	36.9121	37.3624	26.7188	26.9591	17.0304	17.3907	9.93496	10.0742	5.43555	5.445				753.463	54.8762	55.1388	51.5488	51.3183	46.6361	45.8997	39.3604	38.8052	29.4496	29.507	19.2983	19.9517	11.1713	11.8044
755.463	125.42	125.876	122.761	122.962	107.889	108.031	80.2425	80.3933	55.3141	55.2813	32.2902	32.3375	14.1974	14.2427			755.663	57.9847	58.8007	47.7762	48.346	36.8922	37.3485	26.7095	26.9492	17.0382	17.3843	9.91531	10.0705	5.42733	5.44298				754.463	54.6887	54.9468	51.3877	51.1396	46.4777	45.7399	39.2236	38.6701	29.3435	29.4042	19.2167	19.8822	11.1306	11.7633
756.463	125.433	125.871	122.776	122.956	107.906	108.026	80.2493	80.3898	55.2888	55.2789	32.3031	32.3361	14.2031	14.2421			756.663	57.9704	58.7789	47.7867	48.3281	36.8849	37.3347	26.7109	26.9392	17.061	17.3778	9.92514	10.0668	5.42989	5.44097				755.463	54.5227	54.7555	51.2229	50.9616	46.329	45.5807	39.0947	38.5354	29.2341	29.3018	19.1337	19.813	11.0808	11.7223
757.463	125.438	125.865	122.819	122.951	107.928	108.021	80.243	80.3863	55.2726	55.2765	32.3179	32.3347	14.2246	14.2415			757.663	57.923	58.7572	47.7738	48.3102	36.8766	37.3209	26.7076	26.9292	17.0753	17.3714	9.91478	10.0631	5.42149	5.43896				756.463	54.362	54.5648	51.0525	50.7841	46.1696	45.422	38.9819	38.4013	29.1258	29.1998	19.0722	19.744	11.0372	11.6815
758.463	125.432	125.86	122.85	122.946	107.924	108.017	80.2484	80.3828	55.2663	55.2741	32.342	32.3333	14.2618	14.2409			758.663	57.8823	58.7354	47.7555	48.2924	36.8502	37.3071	26.7037	26.9193	17.0736	17.365	9.90957	10.0593	5.41604	5.43694				757.463	54.2133	54.3748	50.8988	50.6073	46.0298	45.2638	38.8636	38.2675	29.0265	29.0981	19.0167	19.6753	11.0062	11.6409
759.463	125.441	125.854	122.853	122.94	107.917	108.012	80.2569	80.3794	55.2663	55.2717	32.3627	32.3319	14.2886	14.2403			759.663	57.8574	58.7137	47.7504	48.2745	36.8234	37.2933	26.6872	26.9093	17.1003	17.3586	9.89367	10.0556	5.42048	5.43493				758.463	54.0573	54.1855	50.7271	50.4311	45.8752	45.1062	38.7401	38.1343	28.9317	28.9968	18.963	19.6068	10.969	11.6003
760.463	125.458	125.849	122.856	122.935	107.894	108.007	80.2358	80.3759	55.2563	55.2693	32.3731	32.3305	14.2874	14.2397			760.663	57.8357	58.692	47.7312	48.2566	36.7933	37.2795	26.6832	26.8994	17.121	17.3521	9.89097	10.0519	5.43787	5.43292				759.463	53.8671	53.9968	50.5691	50.2555	45.7104	44.9491	38.626	38.0015	28.8088	28.8958	18.9189	19.5385	10.9458	11.5599
761.463	125.451	125.843	122.87	122.93	107.885	108.003	80.2183	80.3724	55.266	55.2669	32.3621	32.3291	14.2891	14.239			761.663	57.8097	58.6703	47.684	48.2388	36.7989	37.2657	26.6905	26.8894	17.1398	17.3457	9.88004	10.0482	5.45385	5.43091				760.463	53.7056	53.8088	50.4186	50.0805	45.5697	44.7926	38.4757	37.8692	28.7345	28.7952	18.8769	19.4705	10.9249	11.5197
762.463	125.438	125.838	122.842	122.924	107.894	107.998	80.2306	80.3689	55.2881	55.2645	32.3517	32.3277	14.3032	14.2384			762.663	57.7784	58.6486	47.6603	48.2209	36.7692	37.2519	26.6794	26.8795	17.1675	17.3393	9.87471	10.0445	5.46323	5.4289				761.463	53.534	53.6214	50.2375	49.9061	45.392	44.6367	38.3465	37.7373	28.6376	28.695	18.8171	19.4027	10.8878	11.4796
763.463	125.435	125.832	122.809	122.919	107.872	107.993	80.2367	80.3654	55.2969	55.2621	32.3298	32.3263	14.3123	14.2378			763.663	57.7858	58.6269	47.6202	48.2031	36.7553	37.2382	26.6794	26.8695	17.1766	17.3329	9.87881	10.0407	5.46213	5.4269				762.463	53.3684	53.4347	50.0654	49.7324	45.2159	44.4812	38.2197	37.6059	28.5421	28.5951	18.7544	19.3351	10.8507	11.4396
764.463	125.443	125.827	122.808	122.914	107.869	107.989	80.2542	80.3619	55.3315	55.2597	32.3263	32.3249	14.2973	14.2372			764.663	57.7739	58.6052	47.6085	48.1853	36.7405	37.2244	26.6745	26.8596	17.1822	17.3265	9.89066	10.037	5.45466	5.42489				763.463	53.178	53.2487	49.8896	49.5592	45.0545	44.3264	38.0891	37.475	28.4674	28.4955	18.6795	19.2678	10.791	11.3998
765.463	125.458	125.821	122.81	122.908	107.865	107.984	80.2443	80.3584	55.3629	55.2573	32.3226	32.3235	14.2786	14.2366			765.663	57.7497	58.5835	47.589	48.1674	36.7163	37.2106	26.6785	26.8496	17.182	17.3201	9.91422	10.0333	5.42847	5.42288				764.463	52.9974	53.0633	49.7094	49.3866	44.8753	44.172	37.9591	37.3445	28.3713	28.3963	18.5989	19.2007	10.7313	11.3601
766.463	125.499	125.816	122.823	122.903	107.855	107.979	80.2541	80.355	55.3825	55.2549	32.3345	32.3221	14.2953	14.236			766.663	57.695	58.5618	47.574	48.1496	36.6927	37.1968	26.6772	26.8397	17.1785	17.3137	9.92273	10.0296	5.41924	5.42087				765.463	52.8352	52.8785	49.5281	49.2147	44.705	44.0182	37.8291	37.2145	28.2804	28.2974	18.5288	19.1339	10.6707	11.3205
767.463	125.526	125.811	122.825	122.898	107.861	107.975	80.2586	80.3515	55.3793	55.2525	32.3397	32.3207	14.3196	14.2353			767.663	57.6623	58.5402	47.5632	48.1318	36.6979	37.1831	26.6833	26.8298	17.1783	17.3073	9.93011	10.0259	5.39787	5.41887				766.463	52.6497	52.6944	49.3513	49.0433	44.5402	43.8649	37.6965	37.0849	28.1691	28.1989	18.4348	19.0672	10.6033	11.2811
768.463	125.55	125.805	122.847	122.892	107.875	107.97	80.266	80.348	55.3756	55.2501	32.3531	32.3193	14.3167	14.2347			768.663	57.6482	58.5185	47.5699	48.114	36.7047	37.1693	26.6831	26.8199	17.1734	17.3008	9.91714	10.0222	5.3818	5.41686				767.463	52.4417	52.5109	49.1712	48.8725	44.3517	43.7122	37.5485	36.9558	28.0297	28.1007	18.3419	19.0008	10.5408	11.2418
769.463	125.574	125.8	122.866	122.887	107.871	107.965	80.2621	80.3445	55.3788	55.2477	32.3564	32.3179	14.3225	14.2341			769.663	57.6059	58.4969	47.5673	48.0962	36.702	37.1556	26.6791	26.8099	17.1807	17.2944	9.92262	10.0185	5.38758	5.41486				768.463	52.2493	52.3281	49.0053	48.7024	44.1942	43.56	37.3915	36.8271	27.8928	28.0028	18.2561	18.9347	10.4868	11.2027
770.463	125.595	125.794	122.85	122.882	107.883	107.961	80.2607	80.341	55.3815	55.2453	32.3775	32.3165	14.3321	14.2335			770.663	57.596	58.4752	47.5532	48.0784	36.7046	37.1418	26.6907	26.8	17.1855	17.2881	9.91474	10.0148	5.38311	5.41286				769.463	52.0742	52.1459	48.8272	48.5328	44.0407	43.4083	37.2378	36.6989	27.7671	27.9053	18.1497	18.8688	10.4376	11.1637
771.463	125.601	125.789	122.869	122.876	107.875	107.956	80.2445	80.3375	55.382	55.2429	32.4076	32.3151	14.3354	14.2329			771.663	57.5759	58.4536	47.5401	48.0606	36.7235	37.1281	26.7096	26.7901	17.1795	17.2817	9.90435	10.0111	5.3798	5.41086				770.463	51.8981	51.9643	48.6732	48.3638	43.8849	43.2572	37.0897	36.5711	27.6393	27.8082	18.0756	18.8031	10.4068	11.1248
772.463	125.611	125.783	122.886	122.871	107.896	107.951	80.2454	80.334	55.3644	55.2405	32.4038	32.3137	14.348	14.2322			772.663	57.559	58.432	47.5506	48.0428	36.7252	37.1144	26.7133	26.7802	17.1903	17.2753	9.90535	10.0074	5.38114	5.40885				771.463	51.7095	51.7834	48.5061	48.1954	43.7552	43.1066	36.9521	36.4438	27.521	27.7113	18.0071	18.7376	10.3564	11.0861
773.463	125.624	125.778	122.886	122.866	107.901	107.947	80.2495	80.3306	55.3673	55.2381	32.4269	32.3123	14.3416	14.2316			773.663	57.5151	58.4104	47.5467	48.0251	36.759	37.1006	26.7086	26.7703	17.1966	17.2689	9.90336	10.0037	5.38769	5.40685				772.463	51.5259	51.6031	48.3669	48.0276	43.6024	42.9565	36.835	36.3169	27.4255	27.6149	17.9673	18.6723	10.333	11.0475
774.463	125.623	125.772	122.865	122.86	107.862	107.942	80.2376	80.3271	55.3469	55.2358	32.4261	32.3109	14.328	14.231			774.663	57.4933	58.3887	47.5329	48.0073	36.7678	37.0869	26.7052	26.7604	17.2039	17.2625	9.90501	9.99996	5.39488	5.40485				773.463	51.3469	51.4234	48.2139	47.8604	43.4838	42.8069	36.74	36.1904	27.3416	27.5187	17.9075	18.6073	10.2972	11.009
775.463	125.6	125.767	122.869	122.855	107.865	107.937	80.2344	80.3236	55.3421	55.2334	32.4138	32.3095	14.3127	14.2304			775.663	57.4544	58.3671	47.4993	47.9895	36.7824	37.0732	26.7083	26.7505	17.2002	17.2561	9.91118	9.99626	5.41007	5.40285				774.463	51.1901	51.2443	48.0599	47.6937	43.3278	42.6579	36.6023	36.0644	27.2632	27.4229	17.8599	18.5425	10.2684	10.9707
776.463	125.58	125.761	122.873	122.85	107.84	107.932	80.2178	80.3201	55.3339	55.231	32.387	32.3081	14.2882	14.2298			776.663	57.4298	58.3456	47.4701	47.9718	36.787	37.0595	26.7298	26.7406	17.1952	17.2497	9.90633	9.99256	5.42317	5.40085				775.463	51.0672	51.0659	47.9346	47.5277	43.2033	42.5093	36.4833	35.9388	27.1961	27.3274	17.8351	18.478	10.2638	10.9325
777.463	125.555	125.756	122.856	122.844	107.833	107.928	80.1906	80.3166	55.3475	55.2286	32.3803	32.3067	14.2607	14.2292			777.663	57.3912	58.324	47.4474	47.954	36.8057	37.0458	26.723	26.7307	17.1642	17.2433	9.91634	9.98886	5.4529	5.39886				776.463	50.9284	50.8881	47.7977	47.3622	43.0576	42.3613	36.3717	35.8137	27.14	27.2322	17.7666	18.4136	10.2319	10.8944
778.463	125.527	125.751	122.835	122.839	107.805	107.923	80.1907	80.3131	55.3319	55.2262	32.3889	32.3053	14.2534	14.2285			778.663	57.3911	58.3024	47.432	47.9363	36.7979	37.0321	26.7252	26.7208	17.1378	17.237	9.92834	9.98517	5.45419	5.39686				777.463	50.7687	50.7109	47.6276	47.1973	42.9266	42.2138	36.2593	35.689	27.0532	27.1374	17.7066	18.3495	10.1895	10.8565
779.463	125.498	125.745	122.811	122.834	107.795	107.918	80.2027	80.3097	55.3228	55.2238	32.3904	32.3039	14.2559	14.2279			779.663	57.3766	58.2808	47.4068	47.9186	36.7854	37.0184	26.7232	26.7109	17.1246	17.2306	9.93613	9.98147	5.45852	5.39486				778.463	50.5968	50.5343	47.4664	47.0329	42.7935	42.0668	36.1488	35.5647	26.9509	27.0429	17.6353	18.2856	10.1306	10.8187
780.463	125.465	125.74	122.773	122.828	107.809	107.914	80.1983	80.3062	55.3073	55.2214	32.3765	32.3025	14.2493	14.2273			780.663	57.3882	58.2593	47.3903	47.9008	36.7872	37.0047	26.7436	26.701	17.0963	17.2242	9.94804	9.97778	5.45319	5.39287				779.463	50.4189	50.3584	47.3158	46.8692	42.6435	41.9204	36.049	35.4409	26.8334	26.9488	17.5477	18.222	10.0797	10.781
781.463	125.452	125.734	122.731	122.823	107.799	107.909	80.2056	80.3027	55.2867	55.219	32.3764	32.3011	14.2394	14.2267			781.663	57.3715	58.2377	47.3902	47.8831	36.7887	36.991	26.7452	26.6912	17.0931	17.2178	9.94969	9.97409	5.45006	5.39087				780.463	50.2388	50.183	47.1487	46.706	42.507	41.7744	35.9226	35.3175	26.7335	26.8549	17.468	18.1585	10.0291	10.7435
782.463	125.437	125.729	122.717	122.818	107.785	107.904	80.2301	80.2992	55.2819	55.2166	32.3731	32.2997	14.2439	14.2261			782.663	57.3447	58.2162	47.3935	47.8654	36.7918	36.9773	26.7389	26.6813	17.1125	17.2115	9.94471	9.9704	5.4293	5.38888				781.463	50.0579	50.0083	46.9734	46.5433	42.3439	41.6289	35.7881	35.1945	26.6132	26.7614	17.3895	18.0953	9.99097	10.706
783.463	125.434	125.723	122.696	122.812	107.797	107.9	80.2552	80.2957	55.2861	55.2142	32.3449	32.2983	14.2556	14.2255			783.663	57.343	58.1946	47.4053	47.8477	36.7901	36.9636	26.737	26.6714	17.1455	17.2051	9.94286	9.96671	5.41648	5.38688				782.463	49.9121	49.8342	46.8135	46.3813	42.1892	41.484	35.6728	35.072	26.5178	26.6683	17.3339	18.0323	9.95851	10.6688
784.463	125.424	125.718	122.689	122.807	107.788	107.895	80.2395	80.2922	55.2566	55.2118	32.3149	32.2969	14.2472	14.2248			784.663	57.3248	58.1731	47.3851	47.83	36.7814	36.9499	26.7482	26.6616	17.1648	17.1987	9.94564	9.96303	5.42922	5.38489				783.463	49.7634	49.6607	46.6637	46.2198	42.0578	41.3395	35.5644	34.9499	26.4453	26.5754	17.254	17.9695	9.92833	10.6316
785.463	125.425	125.712	122.682	122.802	107.764	107.89	80.2406	80.2888	55.2577	55.2094	32.2975	32.2955	14.2194	14.2242			785.663	57.3122	58.1516	47.3766	47.8123	36.7704	36.9363	26.7438	26.6517	17.1855	17.1924	9.94318	9.95934	5.42766	5.3829				784.463	49.5967	49.4877	46.4909	46.0588	41.9041	41.1956	35.4407	34.8282	26.3738	26.4829	17.1893	17.9069	9.8828	10.5946
786.463	125.458	125.707	122.659	122.796	107.746	107.886	80.2526	80.2853	55.2724	55.207	32.3012	32.2941	14.2158	14.2236			786.663	57.2909	58.1301	47.3565	47.7946	36.738	36.9226	26.7216	26.6418	17.1807	17.186	9.92907	9.95566	5.41587	5.38091				785.463	49.4312	49.3154	46.3327	45.8985	41.7604	41.0522	35.3248	34.7069	26.2773	26.3907	17.1214	17.8446	9.83755	10.5577
787.463	125.463	125.701	122.629	122.791	107.72	107.881	80.2579	80.2818	55.2776	55.2046	32.2961	32.2927	14.2247	14.223			787.663	57.274	58.1086	47.3217	47.7769	36.711	36.9089	26.6783	26.632	17.1823	17.1797	9.91346	9.95197	5.39079	5.37892				786.463	49.2563	49.1437	46.1829	45.7387	41.6337	40.9092	35.1913	34.586	26.1934	26.2988	17.0542	17.7824	9.79711	10.521
788.463	125.472	125.696	122.628	122.786	107.706	107.876	80.2466	80.2783	55.2748	55.2022	32.284	32.2913	14.2155	14.2224			788.663	57.2591	58.0871	47.2687	47.7593	36.6874	36.8953	26.6437	26.6221	17.1613	17.1733	9.89701	9.94829	5.35743	5.37693				787.463	49.0825	48.9726	46.053	45.5794	41.5013	40.7668	35.072	34.4656	26.1019	26.2072	16.9911	17.7205	9.76831	10.4843
789.463	125.463	125.691	122.629	122.78	107.702	107.872	80.2588	80.2748	55.2773	55.1998	32.298	32.2899	14.1994	14.2218			789.663	57.2375	58.0656	47.2422	47.7416	36.6547	36.8816	26.6191	26.6123	17.1543	17.1669	9.87573	9.94461	5.35136	5.37494				788.463	48.9053	48.8021	45.9099	45.4207	41.3638	40.6248	34.9505	34.3456	26.0182	26.1159	16.9198	17.6588	9.72069	10.4478
790.463	125.464	125.685	122.633	122.775	107.683	107.867	80.2605	80.2713	55.3069	55.1974	32.3172	32.2885	14.2004	14.2211			790.663	57.2059	58.0441	47.199	47.7239	36.6326	36.868	26.5875	26.6024	17.1381	17.1606	9.86092	9.94093	5.32921	5.37295				789.463	48.7311	48.6322	45.7681	45.2625	41.2276	40.4834	34.8328	34.226	25.9136	26.025	16.8483	17.5973	9.69231	10.4114
791.463	125.432	125.68	122.618	122.77	107.679	107.862	80.2663	80.2679	55.3069	55.195	32.3462	32.2871	14.2085	14.2205			791.663	57.1872	58.0226	47.1578	47.7063	36.6187	36.8544	26.5822	26.5926	17.1089	17.1542	9.85564	9.93725	5.32224	5.37096				790.463	48.5704	48.4628	45.6342	45.1049	41.1082	40.3424	34.7149	34.1068	25.8231	25.9344	16.7878	17.5361	9.65223	10.3752
792.463	125.396	125.674	122.62	122.764	107.683	107.858	80.2605	80.2644	55.3096	55.1926	32.349	32.2857	14.1914	14.2199			792.663	57.1638	58.0012	47.1177	47.6886	36.6123	36.8407	26.5676	26.5827	17.1085	17.1479	9.86057	9.93358	5.3453	5.36898				791.463	48.4112	48.2941	45.4785	44.9479	40.9768	40.202	34.595	33.9881	25.7324	25.8441	16.7196	17.475	9.61229	10.3391
793.463	125.376	125.669	122.612	122.759	107.683	107.853	80.2501	80.2609	55.3005	55.1902	32.3384	32.2843	14.1991	14.2193			793.663	57.139	57.9797	47.1086	47.671	36.5955	36.8271	26.5678	26.5729	17.1039	17.1416	9.85238	9.9299	5.36993	5.36699				792.463	48.2513	48.1259	45.308	44.7914	40.8451	40.062	34.4833	33.8697	25.6354	25.7541	16.639	17.4142	9.57216	10.3031
794.463	125.358	125.663	122.611	122.754	107.682	107.848	80.2436	80.2574	55.3028	55.1879	32.3474	32.2829	14.2058	14.2187			794.663	57.1308	57.9583	47.0931	47.6534	36.589	36.8135	26.5745	26.5631	17.0977	17.1352	9.85905	9.92623	5.40277	5.365				793.463	48.0937	47.9584	45.1631	44.6354	40.6892	39.9225	34.3445	33.7518	25.5561	25.6644	16.564	17.3535	9.52748	10.2672
795.463	125.353	125.658	122.603	122.748	107.699	107.844	80.2473	80.2539	55.3108	55.1855	32.3654	32.2815	14.2281	14.2181			795.663	57.122	57.9368	47.0545	47.6357	36.597	36.7999	26.5827	26.5533	17.0966	17.1289	9.8491	9.92256	5.4037	5.36302				794.463	47.9764	47.7914	45.0087	44.48	40.5566	39.7835	34.2308	33.6343	25.4646	25.5751	16.4862	17.2931	9.45935	10.2314
796.463	125.351	125.652	122.59	122.743	107.695	107.839	80.235	80.2504	55.3237	55.1831	32.3395	32.2801	14.2274	14.2174			796.663	57.1045	57.9154	47.0591	47.6181	36.6021	36.7862	26.5788	26.5434	17.0964	17.1225	9.85091	9.91889	5.43539	5.36104				795.463	47.83	47.625	44.858	44.3251	40.4169	39.6449	34.1112	33.5172	25.3802	25.486	16.4174	17.2329	9.4182	10.1958
797.463	125.343	125.647	122.624	122.738	107.704	107.834	80.2468	80.247	55.3258	55.1807	32.3394	32.2787	14.2353	14.2168			797.663	57.0956	57.894	47.0661	47.6005	36.6032	36.7726	26.5509	26.5336	17.1091	17.1162	9.8553	9.91522	5.45869	5.35905				796.463	47.6628	47.4591	44.7237	44.1708	40.2907	39.5069	33.9863	33.4005	25.2944	25.3973	16.345	17.1729	9.38856	10.1603
798.463	125.341	125.642	122.632	122.732	107.711	107.83	80.2807	80.2435	55.3415	55.1783	32.3581	32.2773	14.2534	14.2162			798.663	57.0969	57.8725	47.0693	47.5829	36.6059	36.759	26.5609	26.5238	17.1298	17.1099	9.8474	9.91155	5.46137	5.35707				797.463	47.4852	47.2939	44.5771	44.017	40.1561	39.3693	33.8804	33.2842	25.2288	25.3088	16.2868	17.1131	9.33929	10.1249
799.463	125.353	125.636	122.643	122.727	107.706	107.825	80.3153	80.24	55.3468	55.1759	32.3523	32.2759	14.2664	14.2156			799.663	57.0793	57.8511	47.0699	47.5653	36.5863	36.7454	26.5705	26.514	17.1422	17.1035	9.85702	9.90788	5.46193	5.35509				798.463	47.2993	47.1292	44.4236	43.8637	40.0067	39.2323	33.7607	33.1683	25.132	25.2207	16.2231	17.0535	9.30054	10.0897
800.463	125.34	125.631	122.629	122.722	107.707	107.82	80.353	80.2365	55.3532	55.1735	32.3512	32.2745	14.2623	14.215			800.663	57.0712	57.8297	47.0571	47.5477	36.5614	36.7318	26.5529	26.5042	17.1583	17.0972	9.86086	9.90422	5.44616	5.35311				799.463	47.1548	46.9651	44.261	43.711	39.8712	39.0957	33.6396	33.0528	25.0681	25.1329	16.1477	16.9941	9.25073	10.0545
801.463	125.337	125.625	122.614	122.716	107.678	107.815	80.363	80.233	55.3438	55.1711	32.3494	32.2731	14.2425	14.2144			801.663	57.0365	57.8083	47.0505	47.5301	36.5428	36.7183	26.5454	26.4944	17.1381	17.0909	9.86179	9.90056	5.43872	5.35113				800.463	47.0063	46.8016	44.0801	43.5588	39.7142	38.9595	33.5291	32.9377	24.9894	25.0454	16.0874	16.9349	9.21033	10.0195
802.463	125.323	125.62	122.607	122.711	107.66	107.811	80.376	80.2296	55.3287	55.1687	32.327	32.2717	14.2277	14.2137			802.663	56.99	57.787	47.0333	47.5125	36.527	36.7047	26.5386	26.4846	17.1367	17.0846	9.85775	9.89689	5.42286	5.34915				801.463	46.8508	46.6386	43.9246	43.4071	39.5835	38.8239	33.4109	32.823	24.8948	24.9582	16.0249	16.876	9.17689	9.98465
803.463	125.316	125.614	122.579	122.706	107.646	107.806	80.381	80.2261	55.3011	55.1663	32.3151	32.2703	14.232	14.2131			803.663	56.9611	57.7656	47.0068	47.4949	36.5092	36.6911	26.5203	26.4748	17.1135	17.0782	9.83936	9.89323	5.40505	5.34717				802.463	46.6747	46.4762	43.7865	43.256	39.4521	38.6887	33.3168	32.7087	24.8019	24.8713	15.9683	16.8172	9.14844	9.94988
804.463	125.304	125.609	122.543	122.7	107.61	107.801	80.3741	80.2226	55.2897	55.1639	32.2932	32.2689	14.1919	14.2125			804.663	56.9403	57.7442	46.9681	47.4774	36.5066	36.6775	26.4909	26.465	17.0735	17.0719	9.80871	9.88957	5.37451	5.34519				803.463	46.5245	46.3144	43.6664	43.1054	39.3025	38.554	33.1962	32.5948	24.7081	24.7847	15.9185	16.7587	9.12866	9.91524
805.463	125.271	125.603	122.524	122.695	107.562	107.797	80.3478	80.2191	55.2549	55.1615	32.2657	32.2675	14.1651	14.2119			805.663	56.9016	57.7229	46.9486	47.4598	36.4991	36.664	26.4728	26.4552	17.0257	17.0656	9.79899	9.88591	5.38583	5.34321				804.463	46.3878	46.1531	43.5331	42.9553	39.1938	38.4197	33.0992	32.4814	24.6326	24.6984	15.8573	16.7003	9.10645	9.88071
806.463	125.232	125.598	122.494	122.69	107.522	107.792	80.3374	80.2156	55.2458	55.1591	32.2385	32.2661	14.1472	14.2113			806.663	56.8697	57.7015	46.934	47.4423	36.488	36.6504	26.4627	26.4454	16.9989	17.0593	9.78181	9.88226	5.38588	5.34124				805.463	46.2236	45.9924	43.4027	42.8057	39.0597	38.286	32.9921	32.3683	24.5346	24.6124	15.7948	16.6422	9.07872	9.84631
807.463	125.212	125.592	122.473	122.685	107.483	107.787	80.3379	80.2122	55.245	55.1567	32.1868	32.2647	14.1212	14.2107			807.663	56.8594	57.6802	46.9318	47.4247	36.4771	36.6368	26.4551	26.4356	17.0026	17.053	9.78093	9.8786	5.38501	5.33926				806.463	46.0884	45.8323	43.2654	42.6567	38.9464	38.1527	32.8733	32.2556	24.4523	24.5267	15.7163	16.5842	9.03882	9.81202
808.463	125.204	125.587	122.452	122.679	107.465	107.783	80.3321	80.2087	55.249	55.1543	32.1783	32.2633	14.1112	14.21			808.663	56.8519	57.6588	46.9367	47.4072	36.445	36.6233	26.4577	26.4258	17.0058	17.0467	9.79434	9.87495	5.40716	5.33729				807.463	45.9478	45.6727	43.0967	42.5081	38.8175	38.0198	32.7498	32.1432	24.3624	24.4413	15.6542	16.5265	9.0011	9.77786
809.463	125.215	125.582	122.451	122.674	107.446	107.778	80.3231	80.2052	55.2427	55.152	32.1978	32.2619	14.1114	14.2094			809.663	56.8344	57.6375	46.9297	47.3896	36.415	36.6097	26.4495	26.4161	17.0375	17.0404	9.80308	9.87129	5.42773	5.33531				808.463	45.794	45.5137	42.9599	42.3601	38.6658	37.8874	32.6288	32.0313	24.2793	24.3562	15.5897	16.4689	8.95958	9.74381
810.463	125.216	125.576	122.438	122.669	107.421	107.773	80.3309	80.2017	55.2222	55.1496	32.1961	32.2605	14.1135	14.2088			810.663	56.8106	57.6162	46.9177	47.3721	36.4043	36.5962	26.4569	26.4063	17.0461	17.0341	9.81182	9.86764	5.43775	5.33334				809.463	45.6268	45.3552	42.8002	42.2126	38.5249	37.7555	32.5088	31.9198	24.1724	24.2714	15.51	16.4116	8.90247	9.70989
811.463	125.232	125.571	122.431	122.663	107.436	107.769	80.3276	80.1982	55.2095	55.1472	32.2121	32.2591	14.12	14.2082			811.663	56.7982	57.5948	46.9133	47.3546	36.3802	36.5826	26.4539	26.3965	17.0802	17.0278	9.8074	9.86399	5.41536	5.33136				810.463	45.4676	45.1973	42.6789	42.0657	38.393	37.6241	32.395	31.8086	24.0878	24.1869	15.4583	16.3544	8.89248	9.67608
812.463	125.237	125.565	122.415	122.658	107.44	107.764	80.3128	80.1948	55.1933	55.1448	32.2267	32.2577	14.1331	14.2076			812.663	56.7804	57.5735	46.8846	47.337	36.3691	36.5691	26.4455	26.3868	17.0871	17.0215	9.8055	9.86034	5.40467	5.32939				811.463	45.3369	45.0399	42.5452	41.9192	38.276	37.493	32.3091	31.6979	24.012	24.1027	15.4047	16.2975	8.86863	9.64239
813.463	125.252	125.56	122.405	122.653	107.446	107.759	80.2978	80.1913	55.1517	55.1424	32.2242	32.2563	14.1474	14.207			813.663	56.7635	57.5522	46.8669	47.3195	36.3818	36.5556	26.4471	26.377	17.0788	17.0152	9.79026	9.85669	5.40589	5.32742				812.463	45.1927	44.8831	42.4125	41.7732	38.158	37.3625	32.2038	31.5875	23.9344	24.0187	15.3597	16.2407	8.82704	9.60881
814.463	125.262	125.554	122.383	122.647	107.454	107.755	80.3061	80.1878	55.1472	55.14	32.2223	32.2549	14.1563	14.2063			814.663	56.7581	57.531	46.8623	47.302	36.3876	36.5421	26.4528	26.3672	17.0837	17.0089	9.77711	9.85305	5.40127	5.32545				813.463	45.0546	44.7268	42.2891	41.6278	38.06	37.2324	32.1146	31.4775	23.855	23.9351	15.3095	16.1842	8.79579	9.57535
815.463	125.272	125.549	122.389	122.642	107.457	107.75	80.3167	80.1843	55.1575	55.1376	32.2229	32.2535	14.1779	14.2057			815.663	56.7575	57.5097	46.8597	47.2845	36.3671	36.5285	26.4526	26.3575	17.0639	17.0026	9.77741	9.8494	5.39381	5.32348				814.463	44.9333	44.5711	42.1545	41.4828	37.9541	37.1028	32.0218	31.3679	23.7635	23.8518	15.2635	16.1278	8.76859	9.54201
816.463	125.261	125.543	122.383	122.637	107.472	107.745	80.3128	80.1809	55.1621	55.1352	32.2115	32.2521	14.1729	14.2051			816.663	56.7229	57.4884	46.8438	47.267	36.3477	36.515	26.4443	26.3477	17.0681	16.9963	9.77697	9.84576	5.36872	5.32151				815.463	44.7896	44.4159	42.0381	41.3384	37.826	36.9736	31.9215	31.2587	23.6814	23.7687	15.2069	16.0717	8.73218	9.50879
817.463	125.237	125.538	122.366	122.631	107.454	107.741	80.3095	80.1774	55.1536	55.1328	32.2089	32.2507	14.1686	14.2045			817.663	56.6832	57.4671	46.8276	47.2496	36.3494	36.5015	26.4252	26.338	17.036	16.99	9.77736	9.84212	5.34788	5.31954				816.463	44.6299	44.2612	41.8984	41.1945	37.6675	36.8448	31.8222	31.1499	23.5834	23.6859	15.1557	16.0157	8.69237	9.47568
818.463	125.208	125.533	122.373	122.626	107.434	107.736	80.3119	80.1739	55.145	55.1304	32.2026	32.2493	14.1336	14.2039			818.663	56.6519	57.4459	46.7788	47.2321	36.3107	36.488	26.3969	26.3282	16.987	16.9837	9.7803	9.83848	5.31757	5.31757				817.463	44.4615	44.1071	41.7475	41.051	37.5274	36.7165	31.7032	31.0414	23.493	23.6035	15.1064	15.96	8.64381	9.44269
819.463	125.195	125.527	122.358	122.621	107.45	107.731	80.3103	80.1704	55.1234	55.128	32.198	32.2479	14.1308	14.2033			819.663	56.6157	57.4246	46.7381	47.2146	36.2634	36.4745	26.3663	26.3185	16.9563	16.9774	9.77196	9.83484	5.29659	5.31561				818.463	44.3057	43.9535	41.6005	40.9081	37.4048	36.5887	31.5924	30.9333	23.4199	23.5213	15.059	15.9044	8.61058	9.40981
820.463	125.177	125.522	122.364	122.615	107.479	107.727	80.3203	80.1669	55.122	55.1256	32.1987	32.2465	14.1249	14.2026			820.663	56.5745	57.4034	46.6889	47.1971	36.2407	36.461	26.3378	26.3088	16.9433	16.9712	9.7714	9.8312	5.28498	5.31364				819.463	44.1614	43.8005	41.4538	40.7656	37.2689	36.4613	31.476	30.8256	23.3329	23.4394	14.9964	15.849	8.55201	9.37704
821.463	125.136	125.516	122.353	122.61	107.513	107.722	80.308	80.1635	55.1006	55.1232	32.195	32.2451	14.0925	14.202			821.663	56.5453	57.3821	46.6525	47.1797	36.2248	36.4475	26.3282	26.299	16.9175	16.9649	9.75477	9.82756	5.28503	5.31167				820.463	44.0247	43.648	41.2996	40.6237	37.1349	36.3343	31.3734	30.7183	23.2612	23.3578	14.9292	15.7938	8.50403	9.34439
822.463	125.12	125.511	122.332	122.605	107.543	107.717	80.3048	80.16	55.1058	55.1209	32.211	32.2437	14.088	14.2014			822.663	56.5172	57.3609	46.6301	47.1622	36.2065	36.4341	26.3403	26.2893	16.8959	16.9586	9.75534	9.82393	5.30026	5.30971				821.463	43.8866	43.496	41.1537	40.4823	36.9877	36.2078	31.2337	30.6113	23.1827	23.2764	14.8732	15.7388	8.45968	9.31186
823.463	125.105	125.505	122.352	122.599	107.572	107.713	80.3069	80.1565	55.1093	55.1185	32.2311	32.2423	14.1031	14.2008			823.663	56.4934	57.3397	46.6217	47.1448	36.1905	36.4206	26.3556	26.2796	16.8828	16.9523	9.7509	9.82029	5.30444	5.30775				822.463	43.7355	43.3446	41.0035	40.3413	36.8533	36.0818	31.1201	30.5047	23.1097	23.1954	14.7948	15.684	8.4082	9.27943
824.463	125.139	125.5	122.359	122.594	107.61	107.708	80.3249	80.153	55.126	55.1161	32.2594	32.2409	14.1097	14.2002			824.663	56.4865	57.3185	46.6418	47.1273	36.192	36.4071	26.3673	26.2699	16.9057	16.9461	9.73467	9.81666	5.32681	5.30578				823.463	43.6004	43.1936	40.8886	40.2008	36.7354	35.9561	30.9845	30.3985	23.0229	23.1146	14.7388	15.6294	8.38527	9.24712
825.463	125.159	125.494	122.357	122.589	107.625	107.703	80.3352	80.1496	55.1447	55.1137	32.2748	32.2395	14.1263	14.1996			825.663	56.4953	57.2973	46.6449	47.1099	36.2022	36.3936	26.3768	26.2601	16.9362	16.9398	9.72262	9.81303	5.34673	5.30382				824.463	43.4705	43.0432	40.7814	40.0609	36.6339	35.8309	30.8798	30.2927	22.9521	23.0341	14.6833	15.575	8.36761	9.21493
826.463	125.152	125.489	122.337	122.583	107.599	107.699	80.336	80.1461	55.1384	55.1113	32.2854	32.2381	14.1267	14.1989			826.663	56.4835	57.2761	46.6523	47.0925	36.2113	36.3802	26.3762	26.2504	16.9641	16.9335	9.70447	9.8094	5.34605	5.30186				825.463	43.333	42.8934	40.6529	39.9214	36.5169	35.7062	30.7826	30.1872	22.8746	22.9539	14.6238	15.5208	8.35715	9.18284
827.463	125.16	125.484	122.329	122.578	107.591	107.694	80.3547	80.1426	55.1557	55.1089	32.2841	32.2367	14.1473	14.1983			827.663	56.468	57.2549	46.6512	47.0751	36.2088	36.3667	26.3735	26.2407	16.9916	16.9273	9.70176	9.80577	5.36182	5.2999				826.463	43.2103	42.744	40.5329	39.7824	36.4054	35.5818	30.6914	30.0821	22.7944	22.874	14.5806	15.4667	8.34645	9.15087
828.463	125.165	125.478	122.316	122.573	107.573	107.689	80.3698	80.1391	55.1611	55.1065	32.2799	32.2353	14.1622	14.1977			828.663	56.4511	57.2337	46.645	47.0576	36.2101	36.3533	26.3561	26.231	17.0067	16.921	9.6911	9.80214	5.36443	5.29794				827.463	43.0621	42.5952	40.4025	39.6438	36.2754	35.458	30.6105	29.9774	22.7219	22.7944	14.5323	15.4129	8.3358	9.119
829.463	125.186	125.473	122.291	122.567	107.554	107.685	80.3705	80.1356	55.1702	55.1041	32.2815	32.2339	14.1522	14.1971			829.663	56.441	57.2125	46.6333	47.0402	36.198	36.3398	26.334	26.2213	17.0069	16.9147	9.6805	9.79851	5.38357	5.29598				828.463	42.943	42.4469	40.273	39.5058	36.1664	35.3345	30.52	29.873	22.653	22.715	14.4997	15.3592	8.31053	9.08725
830.463	125.178	125.467	122.276	122.562	107.519	107.68	80.3728	80.1322	55.157	55.1017	32.257	32.2325	14.1463	14.1965			830.663	56.397	57.1914	46.6147	47.0228	36.1951	36.3264	26.311	26.2116	17.0168	16.9085	9.67563	9.79489	5.38063	5.29402				829.463	42.8183	42.2991	40.138	39.3683	36.0456	35.2115	30.4308	29.769	22.5815	22.6359	14.4443	15.3057	8.28822	9.05561
831.463	125.158	125.462	122.275	122.557	107.503	107.675	80.3705	80.1287	55.1422	55.0993	32.2403	32.2311	14.1335	14.1959			831.663	56.3469	57.1702	46.5833	47.0054	36.1645	36.3129	26.2886	26.2019	17.0118	16.9022	9.64344	9.79127	5.36825	5.29206				830.463	42.6827	42.1518	40.0209	39.2312	35.9382	35.0889	30.342	29.6653	22.4822	22.5571	14.407	15.2524	8.2572	9.02408
832.463	125.14	125.456	122.287	122.552	107.503	107.671	80.3807	80.1252	55.1407	55.097	32.2223	32.2297	14.1271	14.1953			832.663	56.3036	57.1491	46.5507	46.988	36.1413	36.2995	26.2669	26.1922	17.0065	16.896	9.64164	9.78764	5.35751	5.2901				831.463	42.5458	42.005	39.8785	39.0946	35.8312	34.9667	30.2466	29.562	22.3985	22.4786	14.3582	15.1993	8.21019	8.99266
833.463	125.12	125.451	122.263	122.546	107.504	107.666	80.3831	80.1217	55.1249	55.0946	32.2163	32.2283	14.117	14.1946			833.663	56.2766	57.1279	46.5322	46.9707	36.1436	36.2861	26.2505	26.1825	17.0321	16.8897	9.61841	9.78402	5.36114	5.28814				832.463	42.3925	41.8588	39.7432	38.9585	35.7099	34.8449	30.1419	29.4591	22.312	22.4003	14.3013	15.1464	8.1786	8.96135
834.463	125.101	125.445	122.237	122.541	107.488	107.661	80.3645	80.1183	55.1063	55.0922	32.1938	32.2269	14.0989	14.194			834.663	56.2611	57.1068	46.5347	46.9533	36.1561	36.2726	26.2448	26.1728	17.0532	16.8835	9.59698	9.7804	5.37229	5.28619				833.463	42.2596	41.713	39.6063	38.8228	35.6057	34.7236	30.0494	29.3565	22.239	22.3223	14.2445	15.0937	8.14058	8.93014
835.463	125.072	125.44	122.261	122.536	107.494	107.657	80.3536	80.1148	55.084	55.0898	32.1843	32.2255	14.0981	14.1934			835.663	56.2555	57.0857	46.5206	46.9359	36.1642	36.2592	26.2425	26.1632	17.0776	16.8772	9.59604	9.77679	5.35115	5.28423				834.463	42.1277	41.5678	39.4758	38.6876	35.4766	34.6027	29.9411	29.2543	22.1619	22.2446	14.1687	15.0411	8.10116	8.89905
836.463	125.07	125.435	122.25	122.53	107.505	107.652	80.3647	80.1113	55.0948	55.0874	32.1843	32.2241	14.0805	14.1928			836.663	56.2449	57.0646	46.4998	46.9186	36.1458	36.2458	26.2523	26.1535	17.0709	16.871	9.6058	9.77317	5.34383	5.28228				835.463	41.9856	41.423	39.3418	38.5529	35.347	34.4822	29.8297	29.1524	22.0812	22.1671	14.1005	14.9887	8.04504	8.86806
837.463	125.059	125.429	122.205	122.525	107.504	107.647	80.3433	80.1078	55.1	55.085	32.1833	32.2227	14.0631	14.1922			837.663	56.2564	57.0434	46.4925	46.9012	36.1271	36.2324	26.2453	26.1438	17.0817	16.8647	9.6184	9.76955	5.35497	5.28032				836.463	41.843	41.2788	39.2136	38.4187	35.2208	34.3621	29.734	29.0509	22.0054	22.0899	14.036	14.9365	8.02026	8.83719
838.463	125.056	125.424	122.183	122.52	107.476	107.643	80.332	80.1044	55.09	55.0826	32.1818	32.2213	14.0732	14.1916			838.663	56.2552	57.0223	46.4806	46.8838	36.1159	36.219	26.2497	26.1341	17.0735	16.8585	9.63614	9.76594	5.35222	5.27837				837.463	41.7126	41.1351	39.0735	38.2849	35.1056	34.2425	29.6383	28.9498	21.9509	22.013	13.9716	14.8845	7.97339	8.80642
839.463	125.05	125.418	122.189	122.514	107.465	107.638	80.3054	80.1009	55.0914	55.0802	32.1904	32.2199	14.0556	14.1909			839.663	56.2411	57.0012	46.4773	46.8665	36.1108	36.2056	26.2449	26.1245	17.0482	16.8523	9.65248	9.76233	5.31753	5.27642				838.463	41.5747	40.9918	38.9355	38.1516	35.0009	34.1233	29.5342	28.849	21.8663	21.9364	13.9247	14.8327	7.93884	8.77575
840.463	125.048	125.413	122.181	122.509	107.444	107.633	80.2945	80.0974	55.0818	55.0778	32.2003	32.2185	14.0603	14.1903			840.663	56.231	56.9802	46.4578	46.8492	36.0936	36.1922	26.2463	26.1148	17.038	16.846	9.65392	9.75872	5.30985	5.27446				839.463	41.4547	40.8491	38.7917	38.0188	34.8937	34.0045	29.4504	28.7485	21.7956	21.86	13.8726	14.7811	7.89285	8.7452
841.463	125.018	125.407	122.177	122.504	107.442	107.629	80.2935	80.0939	55.0808	55.0754	32.2068	32.2171	14.0629	14.1897			841.663	56.2296	56.9591	46.456	46.8318	36.07	36.1788	26.2414	26.1051	17.0361	16.8398	9.64967	9.75511	5.30307	5.27251				840.463	41.3087	40.7069	38.6522	37.8864	34.765	33.8861	29.3516	28.6484	21.7016	21.7839	13.8197	14.7296	7.84074	8.71475
842.463	125.015	125.402	122.176	122.498	107.431	107.624	80.2894	80.0905	55.0884	55.0731	32.2242	32.2157	14.0803	14.1891			842.663	56.2277	56.938	46.4496	46.8145	36.0453	36.1654	26.2504	26.0955	17.0412	16.8336	9.65547	9.7515	5.2998	5.27056				841.463	41.1595	40.5651	38.517	37.7545	34.6368	33.7681	29.2345	28.5487	21.607	21.708	13.7561	14.6783	7.80909	8.6844
843.463	125.014	125.396	122.168	122.493	107.42	107.619	80.29	80.087	55.1086	55.0707	32.2256	32.2143	14.0947	14.1885			843.663	56.2197	56.9169	46.4282	46.7972	36.0346	36.1521	26.2606	26.0858	17.0416	16.8274	9.64612	9.74789	5.30863	5.26861				842.463	41.0005	40.4239	38.3923	37.623	34.5096	33.6505	29.1448	28.4493	21.5105	21.6324	13.6835	14.6272	7.76013	8.65416
844.463	125.011	125.391	122.169	122.488	107.433	107.615	80.303	80.0835	55.1347	55.0683	32.228	32.2129	14.098	14.1879			844.663	56.2082	56.8959	46.4083	46.7799	36.0231	36.1387	26.277	26.0762	17.0403	16.8211	9.62417	9.74428	5.30634	5.26666				843.463	40.8435	40.2831	38.2734	37.492	34.3876	33.5333	29.0342	28.3502	21.4152	21.5571	13.6323	14.5763	7.73767	8.62403
845.463	125.004	125.386	122.165	122.482	107.448	107.61	80.3398	80.08	55.1597	55.0659	32.2266	32.2115	14.1131	14.1872			845.663	56.1868	56.8748	46.3816	46.7626	35.9862	36.1253	26.3065	26.0665	17.0273	16.8149	9.61326	9.74068	5.31889	5.26472				844.463	40.7226	40.1429	38.1717	37.3615	34.2876	33.4166	28.9427	28.2515	21.3446	21.4821	13.5904	14.5255	7.72511	8.594
846.463	125.008	125.38	122.183	122.477	107.464	107.605	80.3448	80.0766	55.183	55.0635	32.2499	32.2101	14.1091	14.1866			846.663	56.1602	56.8538	46.3618	46.7453	35.9667	36.112	26.3029	26.0569	17.0147	16.8087	9.61543	9.73708	5.32024	5.26277				845.463	40.6133	40.0031	38.0851	37.2314	34.1979	33.3002	28.8636	28.1531	21.2752	21.4073	13.5379	14.4749	7.70773	8.56408
847.463	125.013	125.375	122.164	122.472	107.482	107.601	80.3414	80.0731	55.1984	55.0611	32.2396	32.2087	14.1326	14.186			847.663	56.1266	56.8328	46.3357	46.728	35.9708	36.0986	26.2876	26.0473	17.0097	16.8025	9.60983	9.73347	5.3061	5.26082				846.463	40.5152	39.8638	37.9689	37.1017	34.1096	33.1843	28.8047	28.0551	21.2248	21.3327	13.5075	14.4245	7.6865	8.53426
848.463	125.014	125.369	122.157	122.466	107.503	107.596	80.3232	80.0696	55.1841	55.0587	32.2298	32.2073	14.1228	14.1854			848.663	56.0493	56.8117	46.3137	46.7107	35.9655	36.0852	26.2574	26.0376	16.9996	16.7962	9.60117	9.72987	5.28975	5.25888				847.463	40.3838	39.725	37.8615	36.9726	34.0174	33.0687	28.7245	27.9574	21.153	21.2584	13.4886	14.3743	7.65941	8.50454
849.463	125.005	125.364	122.156	122.461	107.503	107.591	80.3012	80.0662	55.1622	55.0563	32.2035	32.2059	14.1203	14.1848			849.663	55.9852	56.7907	46.2824	46.6934	35.9421	36.0719	26.2247	26.028	16.9762	16.79	9.59065	9.72627	5.26061	5.25693				848.463	40.2582	39.5867	37.7381	36.8438	33.9142	32.9536	28.6223	27.8601	21.0922	21.1844	13.435	14.3243	7.6422	8.47493
850.463	124.998	125.358	122.153	122.456	107.486	107.587	80.2744	80.0627	55.1438	55.0539	32.1927	32.2045	14.0936	14.1842			850.663	55.9462	56.7697	46.2714	46.6761	35.9044	36.0586	26.1891	26.0184	16.9663	16.7838	9.58307	9.72268	5.22215	5.25499				849.463	40.1242	39.4489	37.6221	36.7155	33.8281	32.8388	28.5456	27.7631	21.0249	21.1107	13.4009	14.2744	7.61866	8.44542
851.463	124.979	125.353	122.145	122.451	107.473	107.582	80.2455	80.0592	55.1227	55.0516	32.1699	32.2031	14.1018	14.1836			851.663	55.8917	56.7487	46.2751	46.6589	35.8947	36.0452	26.1446	26.0087	16.9672	16.7776	9.56652	9.71908	5.19429	5.25304				850.463	39.9963	39.3115	37.4908	36.5877	33.7142	32.7245	28.4312	27.6664	20.9515	21.0371	13.3393	14.2247	7.5936	8.41602
852.463	124.961	125.348	122.136	122.445	107.474	107.577	80.2372	80.0557	55.1362	55.0492	32.1768	32.2017	14.0972	14.1829			852.663	55.8454	56.7277	46.2775	46.6416	35.8888	36.0319	26.1159	25.9991	16.9709	16.7714	9.55086	9.71548	5.1604	5.2511				851.463	39.8573	39.1746	37.3607	36.4603	33.5769	32.6105	28.3142	27.5701	20.882	20.9639	13.2897	14.1752	7.54468	8.38671
853.463	124.94	125.342	122.138	122.44	107.439	107.573	80.2447	80.0523	55.1548	55.0468	32.2017	32.2004	14.0872	14.1823			853.663	55.824	56.7067	46.2765	46.6244	35.8636	36.0185	26.0973	25.9895	16.9889	16.7652	9.54375	9.71189	5.14097	5.24916				852.463	39.711	39.0382	37.1947	36.3333	33.4427	32.497	28.1999	27.4741	20.7828	20.8909	13.2151	14.1258	7.48366	8.35751
854.463	124.927	125.337	122.13	122.435	107.413	107.568	80.2624	80.0488	55.1695	55.0444	32.217	32.199	14.0659	14.1817			854.663	55.8227	56.6858	46.2941	46.6071	35.8414	36.0052	26.1046	25.9799	16.9891	16.759	9.55124	9.7083	5.13799	5.24721				853.463	39.5812	38.9023	37.0623	36.2068	33.3188	32.3838	28.0964	27.3784	20.6948	20.8182	13.1724	14.0766	7.46693	8.32841
855.463	124.9	125.331	122.133	122.429	107.408	107.563	80.2848	80.0453	55.1835	55.042	32.2562	32.1976	14.0757	14.1811			855.663	55.8106	56.6648	46.2926	46.5899	35.8223	35.9919	26.1116	25.9703	16.975	16.7528	9.55829	9.70471	5.13677	5.24527				854.463	39.4564	38.7668	36.9574	36.0808	33.2009	32.2711	28.0139	27.2831	20.6267	20.7457	13.1378	14.0276	7.43591	8.29941
856.463	124.9	125.326	122.134	122.424	107.396	107.559	80.2975	80.0418	55.1864	55.0396	32.2918	32.1962	14.1095	14.1805			856.663	55.8046	56.6438	46.2788	46.5726	35.8234	35.9786	26.115	25.9607	16.9714	16.7466	9.57014	9.70111	5.121	5.24333				855.463	39.3259	38.6319	36.8299	35.9551	33.0942	32.1587	27.938	27.1881	20.5677	20.6734	13.089	13.9788	7.38146	8.27051
857.463	124.889	125.32	122.142	122.419	107.378	107.554	80.3165	80.0384	55.1943	55.0372	32.3198	32.1948	14.1282	14.1799			857.663	55.8052	56.6229	46.241	46.5554	35.7954	35.9653	26.1059	25.9511	16.9534	16.7404	9.57311	9.69753	5.10072	5.24139				856.463	39.1919	38.4973	36.7178	35.8299	32.955	32.0467	27.8317	27.0934	20.4822	20.6015	13.037	13.9301	7.34973	8.24172
858.463	124.884	125.315	122.118	122.413	107.381	107.549	80.3284	80.0349	55.1958	55.0348	32.3178	32.1934	14.1385	14.1792			858.663	55.8074	56.6019	46.2194	46.5382	35.7582	35.952	26.1102	25.9415	16.9151	16.7342	9.58286	9.69394	5.08986	5.23945				857.463	39.0866	38.3633	36.6297	35.7052	32.8315	31.9352	27.7455	26.9991	20.4142	20.5297	12.9892	13.8816	7.34547	8.21302
859.463	124.867	125.309	122.101	122.408	107.36	107.545	80.3231	80.0314	55.1697	55.0325	32.2993	32.192	14.1313	14.1786			859.663	55.8021	56.581	46.2042	46.521	35.7401	35.9387	26.1049	25.9319	16.89	16.728	9.60685	9.69035	5.07901	5.23752				858.463	38.9802	38.2297	36.5182	35.5809	32.715	31.824	27.6587	26.9051	20.3604	20.4582	12.9454	13.8333	7.32836	8.18442
860.463	124.845	125.304	122.098	122.403	107.349	107.54	80.3013	80.028	55.1496	55.0301	32.2975	32.1906	14.1363	14.178			860.663	55.7885	56.5601	46.1711	46.5038	35.7336	35.9254	26.0994	25.9223	16.89	16.7218	9.6128	9.68677	5.07226	5.23558				859.463	38.8403	38.0966	36.4072	35.457	32.5753	31.7132	27.5602	26.8114	20.3011	20.387	12.8768	13.7851	7.30054	8.15592
861.463	124.85	125.299	122.082	122.397	107.345	107.535	80.276	80.0245	55.1343	55.0277	32.2755	32.1892	14.115	14.1774			861.663	55.7647	56.5391	46.1511	46.4866	35.7243	35.9121	26.0875	25.9127	16.8834	16.7157	9.62072	9.68318	5.05046	5.23364				860.463	38.7095	37.964	36.2966	35.3335	32.476	31.6027	27.4521	26.718	20.2335	20.316	12.8176	13.7371	7.27124	8.12753
862.463	124.853	125.293	122.066	122.392	107.34	107.531	80.2685	80.021	55.1197	55.0253	32.2495	32.1878	14.0993	14.1768			862.663	55.7527	56.5182	46.1266	46.4694	35.7207	35.8988	26.0661	25.9031	16.8591	16.7095	9.62214	9.6796	5.04819	5.2317				861.463	38.5525	37.8318	36.1682	35.2105	32.3585	31.4927	27.361	26.625	20.1548	20.2453	12.7544	13.6893	7.24841	8.09923
863.463	124.84	125.288	122.045	122.387	107.336	107.526	80.2637	80.0175	55.0981	55.0229	32.2358	32.1864	14.0961	14.1762			863.663	55.742	56.4973	46.1146	46.4522	35.7183	35.8855	26.0567	25.8935	16.8498	16.7033	9.64774	9.67602	5.0543	5.22977				862.463	38.4138	37.7	36.0706	35.0879	32.2302	31.383	27.2624	26.5323	20.075	20.1748	12.703	13.6416	7.2267	8.07103
864.463	124.842	125.282	122.047	122.382	107.336	107.521	80.2672	80.0141	55.0874	55.0205	32.2259	32.185	14.1001	14.1756			864.663	55.716	56.4764	46.1155	46.435	35.7399	35.8722	26.0383	25.8839	16.8587	16.6971	9.64321	9.67244	5.05901	5.22783				863.463	38.2912	37.5688	35.9332	34.9657	32.0904	31.2738	27.1662	26.4399	20.0198	20.1045	12.6235	13.5941	7.15452	8.04292
865.463	124.848	125.277	122.048	122.376	107.344	107.517	80.291	80.0106	55.0829	55.0181	32.2228	32.1836	14.1242	14.1749			865.663	55.6819	56.4555	46.102	46.4178	35.7661	35.859	26.0434	25.8744	16.8646	16.6909	9.63716	9.66886	5.07236	5.2259				864.463	38.1641	37.438	35.8054	34.844	31.9388	31.1649	27.0643	26.3478	19.9486	20.0345	12.5712	13.5468	7.12722	8.01492
866.463	124.844	125.271	122.051	122.371	107.36	107.512	80.3089	80.0071	55.0881	55.0157	32.2171	32.1822	14.1415	14.1743			866.663	55.6528	56.4346	46.0951	46.4006	35.781	35.8457	26.0355	25.8648	16.8704	16.6848	9.63061	9.66529	5.08432	5.22397				865.463	38.0583	37.3076	35.6861	34.7226	31.8152	31.0564	26.9804	26.2561	19.8828	19.9648	12.5333	13.4996	7.08947	7.98701
867.463	124.836	125.266	122.047	122.366	107.347	107.507	80.2951	80.0037	55.0912	55.0134	32.2409	32.1808	14.1448	14.1737			867.663	55.615	56.4138	46.0745	46.3835	35.791	35.8325	26.0172	25.8552	16.8703	16.6786	9.61879	9.66171	5.09432	5.22204				866.463	37.9445	37.1777	35.583	34.6017	31.6878	30.9482	26.8937	26.1647	19.8335	19.8953	12.4908	13.4526	7.07631	7.9592
868.463	124.843	125.261	122.056	122.36	107.343	107.503	80.2838	80.0002	55.1095	55.011	32.2574	32.1794	14.144	14.1731			868.663	55.5629	56.3929	46.0604	46.3663	35.7929	35.8192	25.9979	25.8457	16.8825	16.6724	9.62072	9.65814	5.09461	5.2201				867.463	37.8377	37.0483	35.4762	34.4813	31.5764	30.8405	26.8111	26.0736	19.7702	19.826	12.445	13.4057	7.02925	7.93149
869.463	124.845	125.255	122.062	122.355	107.351	107.498	80.275	79.9967	55.1189	55.0086	32.2588	32.178	14.1502	14.1725			869.663	55.5335	56.372	46.0433	46.3492	35.7867	35.8059	26.0083	25.8361	16.897	16.6662	9.61322	9.65456	5.10825	5.21817				868.463	37.7151	36.9193	35.3541	34.3612	31.4609	30.7331	26.7227	25.9828	19.6949	19.757	12.4135	13.3591	7.00071	7.90387
870.463	124.82	125.25	122.064	122.35	107.356	107.493	80.2864	79.9932	55.1333	55.0062	32.2807	32.1766	14.1649	14.1719			870.663	55.5184	56.3512	46.0132	46.332	35.7801	35.7927	26.0115	25.8265	16.8873	16.6601	9.58841	9.65099	5.10298	5.21624				869.463	37.5831	36.7907	35.235	34.2415	31.3601	30.6261	26.6428	25.8923	19.6136	19.6882	12.3823	13.3125	6.96814	7.87635
871.463	124.811	125.244	122.06	122.344	107.347	107.489	80.287	79.9898	55.1449	55.0038	32.3018	32.1752	14.1484	14.1713			871.663	55.4868	56.3303	45.9849	46.3149	35.7602	35.7795	25.9783	25.817	16.8721	16.6539	9.54876	9.64742	5.08307	5.21431				870.463	37.4509	36.6626	35.1068	34.1223	31.2495	30.5194	26.5611	25.8022	19.5417	19.6196	12.3289	13.2662	6.93126	7.84893
872.463	124.829	125.239	122.063	122.339	107.354	107.484	80.3344	79.9863	55.1621	55.0014	32.303	32.1738	14.1444	14.1706			872.663	55.467	56.3095	45.9716	46.2977	35.7471	35.7662	25.9603	25.8074	16.858	16.6478	9.51524	9.64385	5.0512	5.21238				871.463	37.3229	36.5349	34.992	34.0035	31.1605	30.4132	26.4669	25.7123	19.4754	19.5513	12.2929	13.22	6.89796	7.8216
873.463	124.814	125.233	122.068	122.334	107.349	107.479	80.3671	79.9828	55.1727	54.999	32.2978	32.1724	14.1312	14.17			873.663	55.4391	56.2887	45.9686	46.2806	35.7254	35.753	25.949	25.7979	16.8452	16.6416	9.49533	9.64029	5.04454	5.21045				872.463	37.1787	36.4077	34.8716	33.8851	31.0556	30.3073	26.381	25.6228	19.4306	19.4832	12.2397	13.174	6.85337	7.79436
874.463	124.816	125.228	122.071	122.328	107.353	107.475	80.3716	79.9794	55.1791	54.9967	32.2999	32.171	14.1332	14.1694			874.663	55.4112	56.2678	45.9545	46.2635	35.7163	35.7398	25.9605	25.7883	16.8112	16.6354	9.48661	9.63672	5.04655	5.20853				873.463	37.0521	36.281	34.7475	33.7671	30.9493	30.2017	26.2768	25.5336	19.385	19.4154	12.1975	13.1281	6.82216	7.76722
875.463	124.82	125.223	122.066	122.323	107.347	107.47	80.3743	79.9759	55.1851	54.9943	32.3129	32.1696	14.1291	14.1688			875.663	55.3931	56.247	45.955	46.2464	35.6798	35.7265	25.9622	25.7788	16.7821	16.6293	9.48835	9.63316	5.05809	5.2066				874.463	36.917	36.1546	34.6126	33.6496	30.8511	30.0966	26.1805	25.4447	19.3311	19.3478	12.1323	13.0824	6.77264	7.74018
876.463	124.831	125.217	122.068	122.318	107.342	107.465	80.3594	79.9724	55.187	54.9919	32.3175	32.1682	14.1127	14.1682			876.663	55.3719	56.2262	45.947	46.2293	35.6127	35.7133	25.9645	25.7693	16.7819	16.6231	9.49809	9.62959	5.10744	5.20467				875.463	36.7972	36.0287	34.5201	33.5324	30.7444	29.9918	26.0881	25.3561	19.2861	19.2804	12.1003	13.0368	6.75825	7.71323
877.463	124.85	125.212	122.055	122.313	107.343	107.461	80.3046	79.969	55.17	54.9895	32.3013	32.1668	14.102	14.1676			877.663	55.365	56.2054	45.9268	46.2122	35.5449	35.7001	25.9761	25.7597	16.7527	16.617	9.5197	9.62603	5.15746	5.20275				876.463	36.6779	35.9033	34.4072	33.4156	30.6548	29.8874	26.0079	25.2678	19.2496	19.2133	12.0661	12.9914	6.73969	7.68637
878.463	124.839	125.206	122.04	122.307	107.328	107.456	80.247	79.9655	55.1534	54.9871	32.2845	32.1654	14.0846	14.167			878.663	55.357	56.1846	45.9104	46.1951	35.5066	35.6869	25.9861	25.7502	16.7451	16.6108	9.54084	9.62247	5.1902	5.20082				877.463	36.5505	35.7783	34.2971	33.2993	30.5544	29.7833	25.9111	25.1798	19.173	19.1464	12.0071	12.9462	6.70874	7.65961
879.463	124.829	125.201	122.011	122.302	107.329	107.451	80.1983	79.962	55.1481	54.9847	32.2639	32.1641	14.076	14.1663			879.663	55.3504	56.1638	45.8883	46.178	35.4812	35.6737	25.9745	25.7407	16.7536	16.6047	9.55584	9.61891	5.18768	5.1989				878.463	36.4517	35.6537	34.2033	33.1833	30.4486	29.6796	25.8139	25.0921	19.1037	19.0797	11.9632	12.9011	6.69976	7.63294
880.463	124.809	125.195	121.995	122.297	107.318	107.447	80.1657	79.9586	55.1535	54.9823	32.2416	32.1627	14.0558	14.1657			880.663	55.3416	56.1431	45.8536	46.1609	35.4458	35.6605	25.936	25.7312	16.7726	16.5986	9.53822	9.61535	5.1674	5.19698				879.463	36.363	35.5296	34.1047	33.0678	30.3484	29.5762	25.7256	25.0048	19.0562	19.0133	11.9331	12.8562	6.68042	7.60636
881.463	124.808	125.19	121.986	122.291	107.305	107.442	80.1445	79.9551	55.1434	54.98	32.2294	32.1613	14.0548	14.1651			881.663	55.3502	56.1223	45.8179	46.1438	35.4207	35.6473	25.8678	25.7216	16.787	16.5924	9.53698	9.61179	5.13797	5.19505				880.463	36.2609	35.4059	33.9944	32.9527	30.2484	29.4733	25.6439	24.9177	18.9956	18.9471	11.8925	12.8114	6.65638	7.57987
882.463	124.824	125.185	121.988	122.286	107.321	107.437	80.1214	79.9516	55.1594	54.9776	32.2249	32.1599	14.0718	14.1645			882.663	55.3366	56.1015	45.8003	46.1268	35.4153	35.6341	25.829	25.7121	16.7906	16.5863	9.53382	9.60824	5.08397	5.19313				881.463	36.1384	35.2826	33.8873	32.8379	30.1736	29.3706	25.5624	24.8309	18.9434	18.8811	11.8455	12.7668	6.64061	7.55348
883.463	124.839	125.179	121.993	122.281	107.316	107.433	80.1421	79.9481	55.1632	54.9752	32.239	32.1585	14.097	14.1639			883.663	55.3278	56.0808	45.7874	46.1097	35.4136	35.621	25.8195	25.7026	16.8165	16.5801	9.54547	9.60468	5.05303	5.19121				882.463	36.0319	35.1597	33.7725	32.7236	30.0869	29.2684	25.4851	24.7445	18.8661	18.8154	11.7948	12.7224	6.61866	7.52718
884.463	124.851	125.174	122.006	122.275	107.327	107.428	80.1448	79.9447	55.1777	54.9728	32.2618	32.1571	14.1286	14.1633			884.663	55.316	56.06	45.7767	46.0926	35.4045	35.6078	25.8181	25.6931	16.8391	16.574	9.53263	9.60113	5.03854	5.18929				883.463	35.9369	35.0373	33.6879	32.6096	30.0017	29.1665	25.4059	24.6583	18.7966	18.7499	11.7784	12.6781	6.60779	7.50097
885.463	124.866	125.168	122.028	122.27	107.325	107.423	80.1216	79.9412	55.1736	54.9704	32.2693	32.1557	14.1736	14.1627			885.663	55.2854	56.0393	45.7626	46.0756	35.3731	35.5946	25.8152	25.6836	16.8457	16.5679	9.52233	9.59758	5.04623	5.18737				884.463	35.8378	34.9153	33.5758	32.4961	29.9158	29.0649	25.3414	24.5725	18.7224	18.6846	11.7466	12.6339	6.5791	7.47485
886.463	124.883	125.163	122.057	122.265	107.339	107.419	80.117	79.9377	55.1687	54.968	32.2757	32.1543	14.1998	14.162			886.663	55.2314	56.0186	45.7588	46.0585	35.3865	35.5814	25.8209	25.6741	16.8465	16.5617	9.50856	9.59403	5.06096	5.18545				885.463	35.7192	34.7937	33.4752	32.3829	29.8166	28.9637	25.2532	24.4869	18.6342	18.6195	11.6954	12.59	6.55883	7.44883
887.463	124.876	125.157	122.064	122.259	107.361	107.414	80.1218	79.9343	55.1709	54.9657	32.2608	32.1529	14.2116	14.1614			887.663	55.1773	55.9978	45.7529	46.0415	35.3744	35.5683	25.8274	25.6646	16.8386	16.5556	9.5039	9.59048	5.0755	5.18353				886.463	35.6105	34.6726	33.3641	32.2702	29.7058	28.8629	25.1544	24.4016	18.5522	18.5547	11.6454	12.5461	6.52137	7.42289
888.463	124.832	125.152	122.06	122.254	107.356	107.409	80.1261	79.9308	55.1628	54.9633	32.2515	32.1515	14.2252	14.1608			888.663	55.1366	55.9771	45.7465	46.0245	35.3408	35.5551	25.8249	25.6551	16.8433	16.5495	9.51117	9.58693	5.10371	5.18162				887.463	35.4938	34.5519	33.2633	32.1578	29.5988	28.7624	25.0475	24.3167	18.4662	18.4901	11.6137	12.5024	6.5006	7.39704
889.463	124.82	125.147	122.073	122.249	107.363	107.405	80.1335	79.9273	55.1896	54.9609	32.2694	32.1501	14.2429	14.1602			889.663	55.0876	55.9564	45.7215	46.0074	35.3157	35.542	25.7867	25.6456	16.8148	16.5434	9.4945	9.58338	5.10929	5.1797				888.463	35.376	34.4315	33.1494	32.0459	29.4765	28.6622	24.9534	24.232	18.392	18.4257	11.5604	12.4589	6.4713	7.37129
890.463	124.81	125.141	122.044	122.244	107.363	107.4	80.1462	79.9239	55.2108	54.9585	32.2545	32.1487	14.2455	14.1596			890.663	55.045	55.9357	45.6899	45.9904	35.3124	35.5288	25.7577	25.6361	16.7895	16.5373	9.49206	9.57984	5.12554	5.17778				889.463	35.2552	34.3117	33.0434	31.9343	29.3689	28.5624	24.8569	24.1476	18.325	18.3615	11.5065	12.4155	6.45143	7.34562
891.463	124.789	125.136	122.029	122.238	107.362	107.395	80.1729	79.9204	55.2288	54.9561	32.2521	32.1473	14.2436	14.159			891.663	55.0121	55.915	45.6973	45.9734	35.3122	35.5157	25.7376	25.6266	16.7718	16.5311	9.48175	9.5763	5.12662	5.17587				890.463	35.145	34.1922	32.9336	31.8231	29.2599	28.463	24.766	24.0635	18.2648	18.2976	11.4637	12.3723	6.43042	7.32005
892.463	124.793	125.13	122.014	122.233	107.35	107.391	80.1783	79.9169	55.2176	54.9537	32.2482	32.1459	14.2406	14.1584			892.663	54.9854	55.8943	45.6915	45.9564	35.3049	35.5025	25.7297	25.6172	16.7516	16.525	9.50182	9.57275	5.12918	5.17395				891.463	35.0206	34.0731	32.8274	31.7123	29.1759	28.3639	24.6758	23.9798	18.2143	18.2339	11.4168	12.3292	6.39293	7.29456
893.463	124.819	125.125	121.997	122.228	107.327	107.386	80.1737	79.9135	55.2241	54.9513	32.2523	32.1445	14.2454	14.1577			893.663	54.9592	55.8737	45.6833	45.9394	35.3063	35.4894	25.7393	25.6077	16.7355	16.5189	9.50566	9.56921	5.12383	5.17204				892.463	34.9185	33.9545	32.7077	31.6019	29.088	28.2651	24.5808	23.8963	18.1448	18.1704	11.3675	12.2863	6.37098	7.26916
894.463	124.823	125.119	121.987	122.222	107.327	107.381	80.1568	79.91	55.2362	54.949	32.2451	32.1431	14.2373	14.1571			894.663	54.9216	55.853	45.6745	45.9224	35.3094	35.4763	25.7351	25.5982	16.6965	16.5128	9.5015	9.56567	5.11744	5.17013				893.463	34.7981	33.8363	32.6052	31.4918	28.9972	28.1667	24.4801	23.8131	18.0916	18.1071	11.3163	12.2435	6.34155	7.24385
895.463	124.821	125.114	121.991	122.217	107.329	107.377	80.1547	79.9065	55.2287	54.9466	32.2455	32.1417	14.219	14.1565			895.663	54.9048	55.8323	45.6777	45.9054	35.3024	35.4631	25.7253	25.5887	16.6825	16.5067	9.50335	9.56213	5.11045	5.16821				894.463	34.677	33.7184	32.4866	31.3822	28.8956	28.0686	24.4	23.7301	18.031	18.0441	11.2759	12.2009	6.29041	7.21863
896.463	124.827	125.109	121.99	122.212	107.345	107.372	80.141	79.9031	55.2234	54.9442	32.2428	32.1403	14.2041	14.1559			896.663	54.891	55.8117	45.6622	45.8884	35.297	35.45	25.7305	25.5793	16.6843	16.5006	9.49039	9.5586	5.11346	5.1663				895.463	34.5735	33.601	32.3789	31.2729	28.8113	27.9709	24.3167	23.6475	17.962	17.9813	11.2196	12.1584	6.24097	7.19349
897.463	124.829	125.103	121.975	122.206	107.353	107.367	80.1304	79.8996	55.24	54.9418	32.2497	32.1389	14.198	14.1553			897.663	54.8919	55.791	45.6188	45.8715	35.2713	35.4369	25.7416	25.5698	16.6795	16.4945	9.49036	9.55506	5.12682	5.16439				896.463	34.4509	33.484	32.2666	31.164	28.7048	27.8735	24.2314	23.5652	17.8839	17.9186	11.1659	12.1161	6.21851	7.16844
898.463	124.823	125.098	121.981	122.201	107.368	107.363	80.1467	79.8961	55.2694	54.9394	32.2673	32.1376	14.1847	14.1547			898.663	54.8688	55.7704	45.5838	45.8545	35.2267	35.4238	25.7263	25.5604	16.6861	16.4884	9.46803	9.55152	5.16023	5.16248				897.463	34.3462	33.3675	32.1589	31.0555	28.6036	27.7764	24.1595	23.4831	17.8214	17.8563	11.1116	12.0739	6.18042	7.14348
899.463	124.82	125.092	121.999	122.196	107.38	107.358	80.1427	79.8927	55.2706	54.937	32.2707	32.1362	14.1674	14.1541			899.663	54.8621	55.7498	45.5676	45.8375	35.2019	35.4107	25.7046	25.5509	16.6818	16.4823	9.44003	9.54799	5.16733	5.16057				898.463	34.2382	33.2513	32.0645	30.9474	28.4884	27.6797	24.0814	23.4014	17.7444	17.7941	11.0738	12.0318	6.14894	7.11861
900.463	124.808	125.087	122.012	122.191	107.354	107.353	80.1498	79.8892	55.2608	54.9347	32.2901	32.1348	14.1815	14.1534			900.663	54.8607	55.7291	45.556	45.8206	35.1992	35.3976	25.7034	25.5414	16.6718	16.4762	9.41058	9.54446	5.166	5.15866				899.463	34.1142	33.1355	31.9527	30.8396	28.4275	27.5833	24.0025	23.3199	17.6856	17.7321	11.0421	11.9899	6.12755	7.09382
901.463	124.776	125.081	121.99	122.185	107.322	107.349	80.1505	79.8857	55.2477	54.9323	32.2788	32.1334	14.1888	14.1528			901.663	54.8489	55.7085	45.5442	45.8036	35.1907	35.3845	25.695	25.532	16.6699	16.4701	9.38	9.54093	5.14772	5.15675				900.463	34.0142	33.0201	31.8535	30.7322	28.3315	27.4873	23.9346	23.2387	17.6359	17.6704	11.0223	11.9482	6.11829	7.06912
902.463	124.761	125.076	122	122.18	107.288	107.344	80.1352	79.8823	55.2337	54.9299	32.2719	32.132	14.1847	14.1522			902.663	54.8383	55.6879	45.5438	45.7867	35.1982	35.3714	25.6744	25.5226	16.6502	16.464	9.37621	9.5374	5.12537	5.15485				901.463	33.9041	32.9051	31.7703	30.6252	28.2482	27.3916	23.8545	23.1578	17.5767	17.6089	11.0126	11.9066	6.10034	7.04451
903.463	124.743	125.071	122.002	122.175	107.263	107.339	80.1186	79.8788	55.199	54.9275	32.2776	32.1306	14.1757	14.1516			903.663	54.8377	55.6673	45.5426	45.7697	35.1875	35.3583	25.6722	25.5131	16.6374	16.4579	9.35852	9.53387	5.10317	5.15294				902.463	33.7896	32.7906	31.6653	30.5186	28.1567	27.2962	23.7627	23.0771	17.5044	17.5475	10.9862	11.8651	6.0697	7.01998
904.463	124.739	125.065	121.979	122.169	107.238	107.335	80.094	79.8754	55.1723	54.9251	32.2641	32.1292	14.1751	14.151			904.663	54.8421	55.6467	45.5252	45.7528	35.1876	35.3452	25.6643	25.5037	16.6265	16.4518	9.35766	9.53034	5.07645	5.15103				903.463	33.6755	32.6764	31.5645	30.4123	28.049	27.2012	23.7028	22.9968	17.4548	17.4864	10.9637	11.8238	6.05774	6.99554
905.463	124.723	125.06	121.932	122.164	107.203	107.33	80.0703	79.8719	55.1604	54.9227	32.2377	32.1278	14.1692	14.1504			905.663	54.8504	55.6261	45.4795	45.7359	35.1986	35.3322	25.6652	25.4942	16.6188	16.4457	9.37678	9.52682	5.07496	5.14913				904.463	33.5792	32.5626	31.4773	30.3064	27.9552	27.1064	23.6321	22.9167	17.3842	17.4256	10.9461	11.7826	6.04906	6.97118
906.463	124.696	125.054	121.904	122.159	107.173	107.326	80.042	79.8684	55.153	54.9204	32.2105	32.1264	14.1522	14.1498			906.663	54.8736	55.6056	45.4396	45.719	35.1939	35.3191	25.6877	25.4848	16.6207	16.4396	9.38373	9.52329	5.08706	5.14722				905.463	33.47	32.4492	31.3764	30.2009	27.8673	27.0121	23.5528	22.8369	17.3258	17.3649	10.9065	11.7416	6.01942	6.94691
907.463	124.688	125.049	121.889	122.153	107.147	107.321	80.0065	79.865	55.1552	54.918	32.1844	32.125	14.1365	14.1491			907.663	54.9063	55.585	45.4133	45.7021	35.1694	35.306	25.6823	25.4754	16.6258	16.4336	9.3881	9.51977	5.1104	5.14532				906.463	33.3584	32.3363	31.2751	30.0957	27.7648	26.918	23.4745	22.7574	17.2754	17.3044	10.8344	11.7007	5.98302	6.92272
908.463	124.638	125.043	121.877	122.148	107.153	107.316	79.9737	79.8615	55.152	54.9156	32.1814	32.1236	14.1106	14.1485			908.663	54.908	55.5644	45.3959	45.6851	35.1683	35.293	25.6706	25.466	16.6284	16.4275	9.38816	9.51625	5.10253	5.14341				907.463	33.2208	32.2237	31.1424	29.991	27.6436	26.8243	23.3712	22.6782	17.1936	17.2442	10.7773	11.66	5.9507	6.89861
909.463	124.617	125.038	121.862	122.143	107.142	107.312	79.9614	79.858	55.1242	54.9132	32.1582	32.1222	14.0992	14.1479			909.663	54.8889	55.5439	45.385	45.6682	35.1775	35.2799	25.6436	25.4565	16.6183	16.4214	9.37937	9.51273	5.10328	5.14151				908.463	33.1035	32.1115	31.0258	29.8865	27.5472	26.7309	23.2741	22.5992	17.1174	17.1841	10.731	11.6194	5.94545	6.87459
910.463	124.603	125.033	121.857	122.138	107.127	107.307	79.949	79.8546	55.0912	54.9108	32.1375	32.1208	14.1057	14.1473			910.663	54.8662	55.5233	45.3884	45.6514	35.1767	35.2669	25.6396	25.4471	16.6207	16.4153	9.38643	9.50921	5.09272	5.13961				909.463	32.9946	31.9997	30.9098	29.7825	27.4607	26.6378	23.1991	22.5205	17.0504	17.1243	10.6772	11.5789	5.90233	6.85066
911.463	124.621	125.027	121.866	122.132	107.133	107.302	79.9541	79.8511	55.0569	54.9085	32.1227	32.1194	14.0947	14.1467			911.663	54.8219	55.5028	45.3811	45.6345	35.1675	35.2538	25.6123	25.4377	16.6081	16.4093	9.38706	9.50569	5.08484	5.13771				910.463	32.8684	31.8882	30.8106	29.6788	27.3816	26.5451	23.1062	22.4421	16.9852	17.0647	10.6285	11.5386	5.8788	6.8268
912.463	124.623	125.022	121.878	122.127	107.128	107.298	79.9559	79.8476	55.0356	54.9061	32.1159	32.118	14.0868	14.1461			912.663	54.7531	55.4822	45.364	45.6176	35.1707	35.2408	25.597	25.4283	16.6035	16.4032	9.39974	9.50218	5.06816	5.13581				911.463	32.7887	31.7772	30.7076	29.5754	27.2964	26.4526	23.0312	22.3639	16.9219	17.0052	10.5756	11.4984	5.84923	6.80303
913.463	124.625	125.016	121.883	122.122	107.137	107.293	79.9672	79.8442	55.0106	54.9037	32.1161	32.1166	14.0716	14.1455			913.663	54.6981	55.4617	45.3499	45.6007	35.1848	35.2277	25.5911	25.4189	16.594	16.3971	9.39522	9.49866	5.07938	5.13391				912.463	32.6997	31.6666	30.6064	29.4724	27.2062	26.3605	22.9521	22.2861	16.8726	16.946	10.5259	11.4584	5.80896	6.77935
914.463	124.631	125.011	121.869	122.116	107.125	107.288	79.9817	79.8407	55.0125	54.9013	32.1299	32.1153	14.0685	14.1448			914.663	54.6474	55.4412	45.3191	45.5838	35.1844	35.2147	25.5986	25.4095	16.574	16.3911	9.39292	9.49515	5.08159	5.13201				913.463	32.6276	31.5563	30.5241	29.3698	27.1146	26.2687	22.8774	22.2085	16.8092	16.887	10.4853	11.4185	5.78347	6.75574
915.463	124.61	125.005	121.847	122.111	107.105	107.284	79.9823	79.8372	55.0314	54.8989	32.1309	32.1139	14.0758	14.1442			915.663	54.6169	55.4207	45.3022	45.567	35.1551	35.2017	25.6269	25.4001	16.5835	16.385	9.40302	9.49163	5.09584	5.13011				914.463	32.5614	31.4464	30.4328	29.2676	27.0451	26.1773	22.8211	22.1312	16.7892	16.8282	10.4512	11.3787	5.7667	6.73222
916.463	124.595	125	121.84	122.106	107.099	107.279	79.9879	79.8338	55.0484	54.8965	32.1449	32.1125	14.1004	14.1436			916.663	54.595	55.4002	45.3003	45.5501	35.1535	35.1887	25.6356	25.3907	16.5824	16.3789	9.38071	9.48812	5.13321	5.12821				915.463	32.4536	31.3369	30.3619	29.1657	26.9656	26.0861	22.7711	22.0541	16.7419	16.7696	10.4045	11.3391	5.74548	6.70878
917.463	124.566	124.995	121.826	122.1	107.092	107.274	79.9905	79.8303	55.0461	54.8942	32.1484	32.1111	14.0816	14.143			917.663	54.5785	55.3797	45.2822	45.5333	35.1467	35.1756	25.6373	25.3813	16.5753	16.3729	9.37243	9.48461	5.13755	5.12632				916.463	32.3007	31.2278	30.2465	29.0641	26.8741	25.9953	22.7015	21.9773	16.6912	16.7112	10.3651	11.2996	5.72729	6.68542
918.463	124.557	124.989	121.791	122.095	107.074	107.27	79.9727	79.8269	55.0384	54.8918	32.1486	32.1097	14.063	14.1424			918.663	54.5723	55.3592	45.2866	45.5164	35.1334	35.1626	25.6229	25.3719	16.5612	16.3668	9.35801	9.4811	5.14276	5.12442				917.463	32.1737	31.1191	30.1608	28.9629	26.7974	25.9048	22.6221	21.9008	16.6339	16.6531	10.3134	11.2603	5.71948	6.66214
919.463	124.566	124.984	121.784	122.09	107.041	107.265	79.9692	79.8234	55.0183	54.8894	32.129	32.1083	14.0691	14.1418			919.663	54.573	55.3387	45.2663	45.4996	35.1142	35.1496	25.6257	25.3625	16.5667	16.3608	9.3595	9.4776	5.12824	5.12252				918.463	32.0587	31.0107	30.0752	28.8621	26.7328	25.8146	22.5511	21.8245	16.5896	16.5951	10.2753	11.2211	5.71716	6.63894
920.463	124.57	124.978	121.778	122.085	107.025	107.26	79.9657	79.8199	55.0134	54.887	32.1229	32.1069	14.0556	14.1412			920.663	54.5616	55.3183	45.2716	45.4828	35.0811	35.1366	25.6151	25.3531	16.5825	16.3547	9.3785	9.47409	5.09599	5.12063				919.463	31.9517	30.9027	29.9922	28.7616	26.6388	25.7247	22.4619	21.7485	16.5212	16.5373	10.2229	11.182	5.698	6.61583
921.463	124.572	124.973	121.78	122.079	107.018	107.256	79.9663	79.8165	54.9959	54.8846	32.1153	32.1055	14.0282	14.1406			921.663	54.5468	55.2978	45.2519	45.4659	35.0734	35.1236	25.5791	25.3438	16.5735	16.3487	9.3811	9.47059	5.04861	5.11873				920.463	31.8423	30.7951	29.8984	28.6614	26.5613	25.6351	22.3961	21.6728	16.4666	16.4797	10.1688	11.1431	5.67065	6.59279
922.463	124.552	124.967	121.767	122.074	106.988	107.251	79.9474	79.813	54.9671	54.8823	32.0836	32.1041	13.9874	14.1399			922.663	54.5198	55.2773	45.2141	45.4491	35.0481	35.1106	25.5626	25.3344	16.5569	16.3426	9.39523	9.46708	5.00513	5.11684				921.463	31.7528	30.6879	29.7891	28.5616	26.4714	25.5459	22.2979	21.5973	16.3979	16.4223	10.1251	11.1043	5.62964	6.56983
923.463	124.554	124.962	121.776	122.069	106.959	107.246	79.9377	79.8095	54.9601	54.8799	32.0642	32.1027	13.9875	14.1393			923.663	54.4975	55.2569	45.1897	45.4323	35.0149	35.0976	25.5605	25.325	16.5417	16.3366	9.38745	9.46358	4.98951	5.11495				922.463	31.6658	30.5811	29.6865	28.4622	26.3644	25.4569	22.21	21.5221	16.3416	16.3651	10.0845	11.0656	5.61755	6.54696
924.463	124.562	124.957	121.794	122.063	106.949	107.242	79.9394	79.8061	54.9619	54.8775	32.076	32.1013	14.0001	14.1387			924.663	54.4567	55.2365	45.1874	45.4155	35.0179	35.0847	25.5479	25.3156	16.5298	16.3305	9.38491	9.46008	4.96853	5.11306				923.463	31.5956	30.4746	29.5755	28.3631	26.2733	25.3683	22.1286	21.4472	16.2811	16.3082	10.0535	11.0271	5.58016	6.52416
925.463	124.572	124.951	121.79	122.058	106.947	107.237	79.931	79.8026	54.9592	54.8751	32.0835	32.0999	14.0178	14.1381			925.663	54.4303	55.216	45.1754	45.3987	35.0036	35.0717	25.5319	25.3063	16.5087	16.3245	9.38871	9.45658	4.95566	5.11116				924.463	31.515	30.3685	29.4575	28.2643	26.1758	25.2799	22.0673	21.3725	16.2225	16.2514	10.0241	10.9887	5.55038	6.50145
926.463	124.579	124.946	121.792	122.053	106.953	107.232	79.9454	79.7992	54.9453	54.8727	32.1091	32.0985	14.0361	14.1375			926.663	54.3974	55.1956	45.1704	45.3819	34.9903	35.0587	25.5073	25.2969	16.4672	16.3184	9.37218	9.45308	4.92984	5.10927				925.463	31.4232	30.2627	29.348	28.1659	26.084	25.1919	21.9993	21.2981	16.1696	16.1948	9.97777	10.9504	5.51212	6.47881
927.463	124.594	124.94	121.783	122.048	106.959	107.228	79.9588	79.7957	54.9487	54.8704	32.1362	32.0971	14.0669	14.1369			927.663	54.3775	55.1752	45.1525	45.3651	34.9568	35.0457	25.5096	25.2876	16.4557	16.3124	9.3658	9.44958	4.92305	5.10738				926.463	31.3042	30.1574	29.2609	28.0678	25.9882	25.1042	21.9042	21.2239	16.0975	16.1384	9.94921	10.9123	5.47941	6.45625
928.463	124.601	124.935	121.763	122.042	106.965	107.223	79.9541	79.7922	54.9524	54.868	32.1491	32.0958	14.0826	14.1363			928.663	54.3631	55.1548	45.1549	45.3483	34.9691	35.0328	25.526	25.2782	16.4562	16.3064	9.36271	9.44609	4.91842	5.10549				927.463	31.188	30.0524	29.165	27.9701	25.9152	25.0168	21.8392	21.15	16.0421	16.0822	9.92371	10.8743	5.44897	6.43377
929.463	124.607	124.93	121.749	122.037	106.973	107.218	79.9518	79.7888	54.9501	54.8656	32.1579	32.0944	14.0788	14.1356			929.663	54.3512	55.1344	45.1556	45.3315	34.9709	35.0198	25.533	25.2689	16.4586	16.3003	9.35994	9.44259	4.89674	5.10361				928.463	31.0786	29.9477	29.0752	27.8727	25.8364	24.9297	21.7809	21.0764	15.9913	16.0262	9.88464	10.8364	5.41833	6.41137
930.463	124.588	124.924	121.724	122.032	106.991	107.214	79.9602	79.7853	54.9491	54.8632	32.1772	32.093	14.0699	14.135			930.663	54.332	55.114	45.1347	45.3148	34.9531	35.0069	25.5423	25.2595	16.46	16.2943	9.3568	9.4391	4.88731	5.10172				929.463	30.9792	29.8434	28.9954	27.7757	25.7649	24.8429	21.7022	21.003	15.9426	15.9704	9.83412	10.7987	5.38876	6.38904
931.463	124.581	124.919	121.728	122.026	107.016	107.209	79.9753	79.7819	54.956	54.8608	32.1827	32.0916	14.075	14.1344			931.663	54.3136	55.0936	45.1238	45.298	34.9319	34.9939	25.5327	25.2502	16.4571	16.2883	9.35827	9.43561	4.89409	5.09983				930.463	30.8838	29.7395	28.9126	27.6789	25.6881	24.7564	21.6244	20.9299	15.8857	15.9148	9.81231	10.7611	5.37827	6.3668
932.463	124.587	124.913	121.723	122.021	107.032	107.205	79.96	79.7784	54.9569	54.8585	32.1867	32.0902	14.0724	14.1338			932.663	54.3049	55.0732	45.0875	45.2813	34.935	34.981	25.5083	25.2408	16.4711	16.2823	9.37296	9.43212	4.91805	5.09794				931.463	30.7767	29.636	28.8199	27.5826	25.6125	24.6702	21.5507	20.857	15.8321	15.8594	9.76864	10.7236	5.35082	6.34463
933.463	124.583	124.908	121.724	122.016	107.065	107.2	79.9667	79.7749	54.9553	54.8561	32.2027	32.0888	14.0517	14.1332			933.663	54.3043	55.0528	45.0692	45.2645	34.9143	34.968	25.4867	25.2315	16.4705	16.2762	9.37418	9.42863	4.92857	5.09606				932.463	30.6816	29.5328	28.7237	27.4865	25.5193	24.5843	21.4837	20.7844	15.7665	15.8042	9.72257	10.6863	5.33607	6.32254
934.463	124.578	124.902	121.71	122.01	107.085	107.195	79.9569	79.7715	54.9538	54.8537	32.2214	32.0874	14.0457	14.1326			934.663	54.2838	55.0325	45.0584	45.2478	34.9022	34.9551	25.474	25.2221	16.456	16.2702	9.36852	9.42514	4.93737	5.09417				933.463	30.5948	29.43	28.6467	27.3908	25.4216	24.4987	21.3975	20.712	15.725	15.7491	9.68018	10.6491	5.33496	6.30052
935.463	124.582	124.897	121.684	122.005	107.069	107.191	79.9386	79.768	54.9258	54.8513	32.2138	32.086	14.0194	14.132			935.663	54.2702	55.0121	45.0249	45.231	34.9068	34.9422	25.4528	25.2128	16.4381	16.2642	9.3669	9.42166	4.93488	5.09229				934.463	30.488	29.3275	28.5553	27.2954	25.3341	24.4134	21.3404	20.6399	15.6817	15.6943	9.65438	10.612	5.31859	6.27858
936.463	124.589	124.892	121.654	122	107.027	107.186	79.9041	79.7645	54.9125	54.8489	32.1905	32.0846	14.0047	14.1314			936.663	54.2625	54.9917	44.9987	45.2143	34.9102	34.9292	25.4555	25.2035	16.4282	16.2582	9.37933	9.41817	4.94668	5.0904				935.463	30.395	29.2254	28.4492	27.2004	25.2312	24.3284	21.2789	20.568	15.6222	15.6397	9.61023	10.5751	5.29822	6.25672
937.463	124.599	124.886	121.644	121.995	107.005	107.181	79.9021	79.7611	54.9121	54.8466	32.1682	32.0832	14.0129	14.1307			937.663	54.2541	54.9714	44.9692	45.1976	34.9297	34.9163	25.449	25.1942	16.436	16.2522	9.38128	9.41469	4.95642	5.08852				936.463	30.3036	29.1236	28.3619	27.1057	25.129	24.2437	21.2125	20.4964	15.574	15.5852	9.58289	10.5382	5.27844	6.23494
938.463	124.591	124.881	121.645	121.989	107	107.177	79.9149	79.7576	54.8952	54.8442	32.1531	32.0818	14.006	14.1301			938.663	54.2351	54.9511	44.9602	45.1808	34.9336	34.9034	25.4306	25.1848	16.4344	16.2461	9.35583	9.4112	4.93202	5.08664				937.463	30.2218	29.0222	28.2734	27.0113	25.049	24.1593	21.1533	20.4251	15.5245	15.5309	9.56335	10.5016	5.25037	6.21323
939.463	124.602	124.875	121.661	121.984	106.981	107.172	79.9384	79.7542	54.9061	54.8418	32.143	32.0804	14.0285	14.1295			939.663	54.1891	54.9307	44.9177	45.1641	34.9168	34.8905	25.4017	25.1755	16.4177	16.2401	9.32493	9.40772	4.92076	5.08476				938.463	30.1294	28.9211	28.1748	26.9173	24.9757	24.0751	21.0811	20.3539	15.4919	15.4769	9.52527	10.465	5.21851	6.19159
940.463	124.618	124.87	121.671	121.979	106.967	107.167	79.9631	79.7507	54.8944	54.8394	32.1208	32.0791	14.0372	14.1289			940.663	54.1682	54.9104	44.8607	45.1474	34.881	34.8776	25.3933	25.1662	16.4077	16.2341	9.31656	9.40424	4.90315	5.08288				939.463	30.0407	28.8204	28.0839	26.8235	24.8986	23.9913	21.0155	20.2831	15.4389	15.423	9.4819	10.4285	5.17418	6.17004
941.463	124.612	124.865	121.699	121.973	106.995	107.163	79.9854	79.7472	54.914	54.837	32.1141	32.0777	14.0675	14.1283			941.663	54.1434	54.8901	44.841	45.1307	34.8166	34.8647	25.3766	25.1569	16.4108	16.2281	9.29987	9.40076	4.87738	5.081				940.463	29.931	28.7201	27.976	26.7301	24.8169	23.9078	20.9155	20.2124	15.3635	15.3693	9.42472	10.3922	5.14052	6.14855
942.463	124.583	124.859	121.715	121.968	107.016	107.158	80.0053	79.7438	54.9072	54.8347	32.1323	32.0763	14.078	14.1277			942.663	54.105	54.8698	44.8301	45.114	34.7657	34.8518	25.356	25.1476	16.403	16.2221	9.26238	9.39729	4.85877	5.07912				941.463	29.8429	28.6201	27.8926	26.6371	24.7302	23.8245	20.835	20.1421	15.3058	15.3158	9.39209	10.3561	5.12769	6.12714
943.463	124.604	124.854	121.736	121.963	107.003	107.153	80.0005	79.7403	54.9193	54.8323	32.1468	32.0749	14.0831	14.1271			943.663	54.121	54.8495	44.8361	45.0973	34.7352	34.8389	25.3586	25.1383	16.3887	16.2161	9.2623	9.39381	4.86768	5.07724				942.463	29.7642	28.5204	27.8125	26.5443	24.6583	23.7416	20.7529	20.0719	15.255	15.2624	9.35242	10.32	5.1095	6.10581
944.463	124.626	124.848	121.743	121.958	106.994	107.149	79.9834	79.7369	54.91	54.8299	32.1402	32.0735	14.1109	14.1265			944.663	54.1364	54.8292	44.8335	45.0807	34.7211	34.826	25.3504	25.129	16.3772	16.2101	9.26719	9.39033	4.87335	5.07536				943.463	29.6679	28.4211	27.7233	26.4519	24.5944	23.6589	20.7005	20.002	15.2118	15.2093	9.29386	10.2841	5.10524	6.08455
945.463	124.62	124.843	121.737	121.952	106.985	107.144	79.9552	79.7334	54.9125	54.8275	32.1131	32.0721	14.115	14.1258			945.663	54.1439	54.8089	44.8399	45.064	34.6966	34.8131	25.3375	25.1197	16.3564	16.2041	9.26978	9.38686	4.87809	5.07348				944.463	29.5728	28.3222	27.6416	26.3598	24.5164	23.5765	20.6227	19.9324	15.1456	15.1563	9.26831	10.2483	5.09741	6.06336
946.463	124.611	124.837	121.753	121.947	106.979	107.139	79.9468	79.73	54.9152	54.8252	32.1154	32.0707	14.1265	14.1252			946.663	54.1203	54.7887	44.8353	45.0473	34.6787	34.8002	25.3014	25.1104	16.3405	16.1981	9.25622	9.38339	4.86098	5.0716				945.463	29.488	28.2236	27.5643	26.268	24.4351	23.4944	20.5786	19.863	15.0918	15.1036	9.24362	10.2126	5.06859	6.04225
947.463	124.6	124.832	121.732	121.942	106.956	107.135	79.9235	79.7265	54.9139	54.8228	32.1011	32.0693	14.1305	14.1246			947.663	54.1117	54.7684	44.8098	45.0306	34.691	34.7874	25.267	25.1011	16.3252	16.1921	9.24026	9.37992	4.84931	5.06973				946.463	29.3964	28.1253	27.487	26.1765	24.3614	23.4126	20.5241	19.7938	15.036	15.051	9.21769	10.177	5.06556	6.02121
948.463	124.612	124.827	121.72	121.936	106.94	107.13	79.8983	79.723	54.918	54.8204	32.0779	32.0679	14.1268	14.124			948.663	54.094	54.7481	44.7818	45.014	34.6844	34.7745	25.2476	25.0918	16.3044	16.1861	9.22089	9.37645	4.82763	5.06785				947.463	29.3077	28.0274	27.4039	26.0854	24.3031	23.3311	20.4801	19.7249	14.9802	14.9986	9.18213	10.1416	5.03613	6.00025
949.463	124.599	124.821	121.697	121.931	106.935	107.126	79.8847	79.7196	54.9169	54.818	32.0648	32.0665	14.1426	14.1234			949.663	54.0458	54.7279	44.7526	44.9973	34.6927	34.7616	25.2283	25.0826	16.285	16.1802	9.21272	9.37298	4.8009	5.06598				948.463	29.2061	27.9298	27.3166	25.9946	24.2218	23.2499	20.4179	19.6562	14.9284	14.9463	9.1473	10.1063	5.01744	5.97935
950.463	124.589	124.816	121.676	121.926	106.925	107.121	79.8626	79.7161	54.9261	54.8156	32.0493	32.0651	14.1153	14.1228			950.663	53.9967	54.7076	44.7281	44.9807	34.7009	34.7488	25.2165	25.0733	16.2722	16.1742	9.20223	9.36951	4.78782	5.0641				949.463	29.1046	27.8325	27.2285	25.9041	24.1212	23.1689	20.3389	19.5878	14.8507	14.8943	9.12	10.0711	5.00073	5.95853
951.463	124.571	124.81	121.67	121.921	106.936	107.116	79.8659	79.7127	54.9361	54.8133	32.0508	32.0638	14.1274	14.1222			951.663	53.969	54.6874	44.6939	44.964	34.7065	34.7359	25.2114	25.064	16.274	16.1682	9.20553	9.36604	4.78206	5.06223				950.463	28.9946	27.7356	27.1191	25.8139	24.0132	23.0882	20.249	19.5196	14.7817	14.8424	9.06885	10.036	4.96948	5.93779
952.463	124.566	124.805	121.668	121.915	106.96	107.112	79.8724	79.7092	54.9511	54.8109	32.0783	32.0624	14.1254	14.1215			952.663	53.9487	54.6672	44.7017	44.9474	34.7272	34.7231	25.2134	25.0547	16.2766	16.1622	9.20052	9.36258	4.79168	5.06036				951.463	28.9015	27.639	27.0345	25.724	23.9181	23.0079	20.1631	19.4516	14.714	14.7907	9.0321	10.0011	4.948	5.91711
953.463	124.552	124.8	121.662	121.91	106.976	107.107	79.8773	79.7057	54.9563	54.8085	32.0849	32.061	14.13	14.1209			953.663	53.9515	54.6469	44.7108	44.9308	34.7412	34.7102	25.2258	25.0455	16.2903	16.1562	9.21996	9.35912	4.81136	5.05849				952.463	28.8222	27.5428	26.9424	25.6344	23.8474	22.9277	20.1009	19.3839	14.6747	14.7392	8.98173	9.96624	4.92726	5.89651
954.463	124.536	124.794	121.663	121.905	106.99	107.102	79.8879	79.7023	54.9487	54.8061	32.0875	32.0596	14.1125	14.1203			954.663	53.9511	54.6267	44.7316	44.9142	34.7306	34.6974	25.2259	25.0362	16.3244	16.1503	9.22918	9.35565	4.8136	5.05661				953.463	28.7283	27.4469	26.8465	25.5452	23.7737	22.8479	20.0293	19.3164	14.6394	14.6879	8.93796	9.93154	4.90168	5.87598
955.463	124.508	124.789	121.67	121.899	106.974	107.098	79.8891	79.6988	54.9342	54.8038	32.098	32.0582	14.0792	14.1197			955.663	53.9469	54.6065	44.7228	44.8975	34.715	34.6845	25.2178	25.0269	16.3357	16.1443	9.20489	9.35219	4.82895	5.05474				954.463	28.6361	27.3513	26.7479	25.4562	23.6909	22.7684	19.9688	19.2491	14.5916	14.6368	8.87903	9.89696	4.85181	5.85552
956.463	124.472	124.783	121.662	121.894	106.976	107.093	79.8951	79.6954	54.9135	54.8014	32.0859	32.0568	14.0544	14.1191			956.663	53.9147	54.5863	44.7263	44.8809	34.6912	34.6717	25.195	25.0177	16.3228	16.1383	9.18915	9.34873	4.82504	5.05287				955.463	28.5608	27.2561	26.6765	25.3676	23.5951	22.6891	19.8789	19.1821	14.548	14.5858	8.84863	9.8625	4.8385	5.83513
957.463	124.465	124.778	121.643	121.889	106.979	107.088	79.8867	79.6919	54.8953	54.799	32.0789	32.0554	14.0273	14.1185			957.663	53.9009	54.5661	44.7393	44.8643	34.6865	34.6589	25.212	25.0084	16.3126	16.1323	9.18089	9.34527	4.83433	5.051				956.463	28.48	27.1612	26.6046	25.2792	23.5439	22.6101	19.8298	19.1153	14.5297	14.535	8.81581	9.82815	4.81149	5.81481
958.463	124.454	124.772	121.629	121.884	106.962	107.084	79.8776	79.6885	54.8675	54.7966	32.0577	32.054	13.9912	14.1179			958.663	53.912	54.5459	44.7168	44.8477	34.6892	34.6461	25.2238	24.9992	16.3077	16.1264	9.19001	9.34182	4.84682	5.04914				957.463	28.3833	27.0666	26.5234	25.1912	23.4708	22.5313	19.7748	19.0488	14.4757	14.4844	8.80225	9.79393	4.79956	5.79457
959.463	124.445	124.767	121.614	121.878	106.95	107.079	79.8802	79.685	54.8556	54.7942	32.0464	32.0526	13.9683	14.1173			959.663	53.9001	54.5258	44.7107	44.8312	34.6952	34.6332	25.2408	24.9899	16.3066	16.1204	9.19721	9.33836	4.86381	5.04727				958.463	28.2993	26.9724	26.4463	25.1035	23.4158	22.4529	19.7037	18.9824	14.4327	14.434	8.7688	9.75983	4.78101	5.77439
960.463	124.44	124.762	121.591	121.873	106.946	107.074	79.8766	79.6815	54.8715	54.7919	32.0437	32.0512	13.9666	14.1166			960.663	53.8754	54.5056	44.6872	44.8146	34.6978	34.6204	25.244	24.9807	16.2916	16.1144	9.19204	9.33491	4.86587	5.0454				959.463	28.2035	26.8785	26.3728	25.0161	23.3496	22.3747	19.6435	18.9163	14.3774	14.3837	8.74987	9.72585	4.77836	5.75428
961.463	124.459	124.756	121.571	121.868	106.963	107.07	79.8772	79.6781	54.8866	54.7895	32.054	32.0498	13.9888	14.116			961.663	53.8722	54.4854	44.676	44.798	34.7183	34.6076	25.2645	24.9714	16.284	16.1085	9.19098	9.33145	4.85576	5.04353				960.463	28.1188	26.7849	26.2667	24.929	23.2791	22.2968	19.5902	18.8505	14.3228	14.3336	8.72522	9.69198	4.74963	5.73425
962.463	124.453	124.751	121.558	121.862	106.964	107.065	79.8756	79.6746	54.9133	54.7871	32.0619	32.0485	14.0076	14.1154			962.663	53.8609	54.4653	44.6472	44.7814	34.7377	34.5948	25.2535	24.9622	16.3054	16.1025	9.19825	9.328	4.86404	5.04167				961.463	28.0288	26.6916	26.1665	24.8422	23.1973	22.2192	19.531	18.7848	14.2531	14.2837	8.68495	9.65824	4.71896	5.71428
963.463	124.424	124.745	121.539	121.857	106.958	107.06	79.8617	79.6712	54.929	54.7847	32.0658	32.0471	14.02	14.1148			963.663	53.8644	54.4451	44.6223	44.7648	34.724	34.582	25.2551	24.953	16.3081	16.0966	9.17456	9.32455	4.86854	5.0398				962.463	27.9315	26.5987	26.059	24.7557	23.1085	22.1418	19.4535	18.7194	14.1925	14.234	8.64636	9.62461	4.70801	5.69438
964.463	124.413	124.74	121.543	121.852	106.95	107.056	79.8568	79.6677	54.9469	54.7824	32.0572	32.0457	14.0388	14.1142			964.663	53.8559	54.425	44.6117	44.7483	34.7158	34.5692	25.2307	24.9437	16.2849	16.0906	9.15744	9.3211	4.86305	5.03794				963.463	27.8364	26.5061	25.9512	24.6695	23.0339	22.0647	19.363	18.6543	14.1501	14.1844	8.60693	9.5911	4.67908	5.67456
965.463	124.409	124.735	121.541	121.846	106.963	107.051	79.8256	79.6643	54.945	54.78	32.0702	32.0443	14.0567	14.1136			965.663	53.8493	54.4048	44.6076	44.7317	34.7009	34.5564	25.234	24.9345	16.2696	16.0847	9.11572	9.31765	4.82856	5.03608				964.463	27.7355	26.4138	25.8698	24.5836	22.9468	21.9879	19.1846	18.5893	14.0994	14.1351	8.56921	9.5577	4.65955	5.6548
966.463	124.416	124.729	121.537	121.841	106.99	107.047	79.795	79.6608	54.9605	54.7776	32.0704	32.0429	14.0733	14.113			966.663	53.8461	54.3847	44.5745	44.7152	34.6878	34.5437	25.2323	24.9253	16.2656	16.0787	9.10026	9.31421	4.82262	5.03421				965.463	27.6476	26.3218	25.7965	24.498	22.8585	21.9113	19.0139	18.5246	14.0538	14.0858	8.53564	9.52442	4.61377	5.63511
967.463	124.404	124.724	121.542	121.836	106.99	107.042	79.7599	79.6574	54.9567	54.7752	32.0767	32.0415	14.0902	14.1124			967.663	53.8381	54.3646	44.5627	44.6986	34.658	34.5309	25.2217	24.9161	16.2379	16.0728	9.10036	9.31076	4.80583	5.03235				966.463	27.5493	26.2301	25.7262	24.4127	22.7687	21.835	18.8875	18.4601	14.0314	14.0368	8.5061	9.49126	4.58826	5.61549
968.463	124.41	124.718	121.543	121.831	106.986	107.037	79.7254	79.6539	54.9542	54.7729	32.0607	32.0401	14.0971	14.1118			968.663	53.8146	54.3445	44.5569	44.6821	34.6348	34.5181	25.2104	24.9068	16.2306	16.0668	9.10565	9.30732	4.79109	5.03049				967.463	27.4684	26.1388	25.6335	24.3277	22.6924	21.759	18.8248	18.3958	13.9899	13.9879	8.4547	9.45821	4.5535	5.59594
969.463	124.434	124.713	121.538	121.825	107.026	107.033	79.7203	79.6504	54.9686	54.7705	32.0652	32.0387	14.1213	14.1111			969.663	53.7773	54.3244	44.5389	44.6656	34.634	34.5053	25.1895	24.8976	16.2306	16.0609	9.11473	9.30387	4.79999	5.02863				968.463	27.3756	26.0478	25.5603	24.243	22.5941	21.6832	18.7802	18.3317	13.938	13.9392	8.41077	9.42528	4.54712	5.57645
970.463	124.458	124.708	121.543	121.82	107.049	107.028	79.7124	79.647	54.9892	54.7681	32.0789	32.0373	14.1334	14.1105			970.663	53.7485	54.3043	44.4931	44.6491	34.628	34.4926	25.1629	24.8884	16.2226	16.0549	9.12585	9.30043	4.81089	5.02677				969.463	27.2906	25.9571	25.4771	24.1586	22.5273	21.6077	18.7773	18.2679	13.9041	13.8907	8.35646	9.39246	4.52242	5.55703
971.463	124.457	124.702	121.517	121.815	107.049	107.023	79.7126	79.6435	54.9804	54.7657	32.06	32.0359	14.1294	14.1099			971.663	53.7288	54.2842	44.4608	44.6325	34.6305	34.4798	25.1526	24.8792	16.2333	16.049	9.15657	9.29699	4.8316	5.02491				970.463	27.203	25.8667	25.3877	24.0745	22.4568	21.5325	18.7405	18.2043	13.8435	13.8423	8.31628	9.35976	4.49976	5.53769
972.463	124.456	124.697	121.498	121.81	107.031	107.019	79.7017	79.6401	54.9527	54.7634	32.0394	32.0346	14.1017	14.1093			972.663	53.6964	54.2641	44.4455	44.616	34.6337	34.4671	25.1566	24.87	16.2368	16.043	9.17297	9.29355	4.84586	5.02305				971.463	27.1163	25.7767	25.3092	23.9906	22.4031	21.4575	18.6807	18.1409	13.7628	13.7941	8.28992	9.32717	4.49939	5.5184
973.463	124.445	124.691	121.478	121.804	107.032	107.014	79.6926	79.6366	54.952	54.761	32.0216	32.0332	14.0718	14.1087			973.663	53.7056	54.244	44.4309	44.5995	34.6457	34.4543	25.1589	24.8608	16.2592	16.0371	9.17254	9.29011	4.86052	5.02119				972.463	27.0233	25.6869	25.2279	23.9071	22.3357	21.3828	18.6039	18.0778	13.6763	13.7461	8.23755	9.29469	4.48022	5.49919
974.463	124.437	124.686	121.463	121.799	107.047	107.009	79.6847	79.6332	54.9526	54.7586	32.0053	32.0318	14.0445	14.1081			974.663	53.7174	54.224	44.4289	44.583	34.6463	34.4416	25.1595	24.8516	16.2808	16.0312	9.1745	9.28668	4.87801	5.01933				973.463	26.939	25.5975	25.1491	23.8239	22.2722	21.3084	18.5392	18.0148	13.6264	13.6982	8.2183	9.26233	4.45887	5.48004
975.463	124.422	124.68	121.44	121.794	107.012	107.005	79.6699	79.6297	54.9266	54.7562	31.987	32.0304	14.0288	14.1075			975.663	53.7018	54.2039	44.4406	44.5665	34.6391	34.4288	25.1624	24.8424	16.3006	16.0253	9.17608	9.28324	4.90147	5.01748				974.463	26.8591	25.5083	25.0741	23.7409	22.2254	21.2342	18.4823	17.9521	13.5905	13.6505	8.20492	9.23008	4.43126	5.46096
976.463	124.401	124.675	121.438	121.788	107	107	79.6671	79.6263	54.9153	54.7538	31.982	32.029	14.0096	14.1069			976.663	53.7021	54.1839	44.464	44.55	34.6122	34.4161	25.1538	24.8332	16.32	16.0193	9.16882	9.27981	4.91419	5.01562				975.463	26.7798	25.4195	24.9957	23.6582	22.1573	21.1602	18.4047	17.8896	13.5427	13.603	8.17627	9.19794	4.39038	5.44195
977.463	124.391	124.67	121.443	121.783	106.981	106.995	79.6563	79.6228	54.9062	54.7515	31.9838	32.0276	14.0183	14.1062			977.663	53.6917	54.1638	44.4617	44.5336	34.5867	34.4034	25.1325	24.824	16.3176	16.0134	9.16607	9.27637	4.91227	5.01377				976.463	26.7162	25.331	24.8916	23.5759	22.0845	21.0866	18.3313	17.8273	13.5	13.5556	8.11251	9.16591	4.35216	5.423
978.463	124.386	124.664	121.421	121.778	106.956	106.991	79.6512	79.6194	54.9096	54.7491	31.9787	32.0262	14.0327	14.1056			978.663	53.6755	54.1438	44.4561	44.5171	34.5536	34.3906	25.1172	24.8149	16.3241	16.0075	9.1621	9.27294	4.92701	5.01191				977.463	26.6394	25.2428	24.8389	23.4938	22.0049	21.0131	18.2661	17.7652	13.4492	13.5084	8.08137	9.134	4.32815	5.40411
979.463	124.365	124.659	121.408	121.773	106.928	106.986	79.6369	79.6159	54.8969	54.7467	31.9641	32.0248	14.0475	14.105			979.663	53.6407	54.1238	44.4265	44.5006	34.4905	34.3779	25.0735	24.8057	16.3252	16.0016	9.1376	9.26951	4.92507	5.01006				978.463	26.57	25.1549	24.7675	23.412	21.9273	20.94	18.2193	17.7034	13.4206	13.4614	8.07626	9.10219	4.31859	5.3853
980.463	124.333	124.653	121.393	121.767	106.888	106.982	79.6343	79.6124	54.8939	54.7443	31.9618	32.0234	14.046	14.1044			980.663	53.6249	54.1037	44.3922	44.4842	34.4425	34.3652	25.0382	24.7965	16.3267	15.9956	9.1307	9.26608	4.9191	5.0082				979.463	26.5136	25.0673	24.7022	23.3305	21.8591	20.8671	18.1732	17.6417	13.3641	13.4145	8.03409	9.0705	4.32631	5.36655
981.463	124.324	124.648	121.369	121.762	106.853	106.977	79.6284	79.609	54.8878	54.742	31.9761	32.022	14.0404	14.1038			981.663	53.6132	54.0837	44.3698	44.4677	34.4112	34.3525	25.0058	24.7873	16.3149	15.9897	9.14054	9.26266	4.92689	5.00635				980.463	26.4245	24.98	24.6324	23.2492	21.7882	20.7944	18.1314	17.5803	13.3242	13.3678	8.01217	9.03892	4.31896	5.34786
982.463	124.305	124.643	121.331	121.757	106.814	106.972	79.6092	79.6055	54.8588	54.7396	31.9665	32.0207	14.0199	14.1032			982.663	53.6006	54.0637	44.3713	44.4513	34.3788	34.3398	24.9977	24.7782	16.3035	15.9838	9.16008	9.25923	4.94391	5.0045				981.463	26.3521	24.8931	24.5742	23.1683	21.7189	20.722	18.0817	17.5191	13.2843	13.3213	7.98132	9.00744	4.31714	5.32924
983.463	124.282	124.637	121.316	121.751	106.796	106.968	79.6043	79.6021	54.8344	54.7372	31.9611	32.0193	13.9889	14.1026			983.663	53.6007	54.0437	44.3648	44.4348	34.3695	34.3271	25.0051	24.769	16.315	15.9779	9.17833	9.2558	4.97556	5.00265				982.463	26.2741	24.8064	24.5053	23.0876	21.6491	20.6498	18.0326	17.4581	13.2423	13.2749	7.96316	8.97608	4.30913	5.31068
984.463	124.259	124.632	121.313	121.746	106.769	106.963	79.585	79.5986	54.8151	54.7349	31.9697	32.0179	13.9768	14.102			984.663	53.5925	54.0237	44.3687	44.4184	34.3542	34.3144	24.9826	24.7598	16.3193	15.972	9.16431	9.25238	5.00774	5.0008				983.463	26.1757	24.72	24.4453	23.0072	21.5886	20.5779	17.9938	17.3973	13.2048	13.2287	7.9325	8.94483	4.29956	5.29219
985.463	124.233	124.626	121.307	121.741	106.757	106.958	79.587	79.5952	54.8171	54.7325	31.9923	32.0165	13.9696	14.1013			985.663	53.5977	54.0037	44.358	44.4019	34.3594	34.3017	24.9767	24.7507	16.3281	15.9661	9.17551	9.24896	5.02271	4.99895				984.463	26.0806	24.6339	24.3779	22.9271	21.5154	20.5063	17.9437	17.3367	13.1733	13.1826	7.89673	8.91368	4.28101	5.27377
986.463	124.236	124.621	121.31	121.736	106.733	106.954	79.5641	79.5917	54.8309	54.7301	32.0098	32.0151	13.9627	14.1007			986.663	53.588	53.9838	44.3596	44.3855	34.3493	34.289	24.9666	24.7415	16.3382	15.9602	9.18664	9.24554	5.04233	4.9971				985.463	25.9894	24.5482	24.2979	22.8473	21.4535	20.4349	17.8851	17.2763	13.1241	13.1367	7.86572	8.88264	4.24976	5.2554
987.463	124.22	124.616	121.332	121.73	106.732	106.949	79.5256	79.5883	54.8318	54.7277	32.0215	32.0137	13.9638	14.1001			987.663	53.5668	53.9638	44.3499	44.3691	34.3564	34.2763	24.9725	24.7324	16.3515	15.9543	9.1756	9.24212	5.03418	4.99525				986.463	25.9132	24.4627	24.2246	22.7677	21.3777	20.3637	17.8083	17.2162	13.0759	13.091	7.83484	8.85171	4.22925	5.2371
988.463	124.211	124.61	121.356	121.725	106.735	106.944	79.5091	79.5848	54.8445	54.7254	32.0256	32.0123	13.9559	14.0995			988.663	53.5593	53.9438	44.343	44.3527	34.3672	34.2636	24.9745	24.7232	16.3559	15.9484	9.15811	9.2387	5.01525	4.9934				987.463	25.8424	24.3775	24.1436	22.6884	21.3083	20.2928	17.756	17.1562	13.036	13.0454	7.80265	8.82089	4.21827	5.21887
989.463	124.196	124.605	121.36	121.72	106.731	106.94	79.4839	79.5814	54.8402	54.723	32.0105	32.0109	13.9681	14.0989			989.663	53.5504	53.9239	44.3323	44.3363	34.3777	34.2509	24.9654	24.7141	16.3619	15.9425	9.14875	9.23528	4.98455	4.99155				988.463	25.7676	24.2926	24.0656	22.6094	21.2463	20.2222	17.6946	17.0965	12.9922	13	7.76705	8.79018	4.1975	5.2007
990.463	124.179	124.599	121.364	121.714	106.723	106.935	79.4479	79.5779	54.8624	54.7206	32.011	32.0095	13.9717	14.0983			990.663	53.5611	53.9039	44.3492	44.3199	34.3955	34.2383	24.9836	24.7049	16.3532	15.9366	9.15713	9.23186	4.96726	4.98971				989.463	25.6768	24.208	23.9801	22.5307	21.1845	20.1518	17.6223	17.037	12.9428	12.9547	7.73226	8.75957	4.1621	5.18259
991.463	124.179	124.594	121.379	121.709	106.725	106.931	79.4386	79.5745	54.8658	54.7182	31.996	32.0082	13.9595	14.0977			991.663	53.5737	53.884	44.3561	44.3035	34.4182	34.2256	24.9952	24.6958	16.3489	15.9307	9.15996	9.22845	4.96876	4.98786				990.463	25.5917	24.1238	23.9072	22.4523	21.09	20.0816	17.5254	16.9777	12.8853	12.9096	7.69849	8.72907	4.13196	5.16454
992.463	124.174	124.589	121.381	121.704	106.738	106.926	79.4583	79.571	54.8485	54.7159	31.9706	32.0068	13.9414	14.0971			992.663	53.5609	53.864	44.3519	44.2871	34.4195	34.2129	25.0116	24.6866	16.3364	15.9248	9.15687	9.22503	4.97383	4.98602				991.463	25.515	24.0398	23.833	22.3741	21.0135	20.0117	17.4552	16.9185	12.8283	12.8646	7.67509	8.69868	4.1399	5.14656
993.463	124.168	124.583	121.357	121.699	106.74	106.921	79.4707	79.5676	54.8498	54.7135	31.9619	32.0054	13.9248	14.0965			993.663	53.5606	53.8441	44.3226	44.2707	34.4081	34.2003	25.0047	24.6775	16.3164	15.9189	9.17527	9.22162	4.98364	4.98417				992.463	25.4296	23.9561	23.7461	22.2962	20.9292	19.942	17.4112	16.8596	12.7925	12.8198	7.64408	8.66839	4.12806	5.12864
994.463	124.161	124.578	121.342	121.693	106.745	106.917	79.4837	79.5641	54.856	54.7111	31.9552	32.004	13.9372	14.0958			994.663	53.5382	53.8242	44.3074	44.2543	34.3937	34.1876	24.9982	24.6684	16.3138	15.913	9.1913	9.21821	4.99897	4.98233				993.463	25.3576	23.8726	23.6705	22.2186	20.8363	19.8726	17.34	16.8009	12.7587	12.7752	7.61077	8.63821	4.10203	5.11078
995.463	124.157	124.572	121.335	121.688	106.739	106.912	79.5071	79.5607	54.8596	54.7087	31.9472	32.0026	13.9401	14.0952			995.663	53.5059	53.8043	44.2895	44.238	34.3658	34.175	24.9881	24.6593	16.304	15.9071	9.19457	9.2148	5.01039	4.98048				994.463	25.2459	23.7895	23.575	22.1412	20.7321	19.8034	17.2869	16.7424	12.7252	12.7307	7.59272	8.60813	4.09792	5.09299
996.463	124.144	124.567	121.336	121.683	106.755	106.907	79.5454	79.5572	54.8485	54.7064	31.9552	32.0012	13.956	14.0946			996.663	53.4723	53.7844	44.2719	44.2216	34.3569	34.1623	24.9913	24.6501	16.3066	15.9012	9.18896	9.21139	5.02158	4.97864				995.463	25.1495	23.7067	23.4869	22.0641	20.6493	19.7344	17.2417	16.6841	12.7129	12.6864	7.56588	8.57816	4.06993	5.07525
997.463	124.135	124.562	121.326	121.677	106.747	106.903	79.5402	79.5538	54.8379	54.704	31.9461	31.9998	13.9776	14.094			997.663	53.4551	53.7645	44.255	44.2052	34.3414	34.1497	24.9866	24.641	16.3128	15.8953	9.19108	9.20798	5.03535	4.9768				996.463	25.0599	23.6241	23.4063	21.9873	20.5684	19.6657	17.1925	16.626	12.6825	12.6422	7.52494	8.54829	4.03956	5.05758
998.463	124.153	124.556	121.309	121.672	106.749	106.898	79.522	79.5503	54.8548	54.7016	31.9546	31.9984	13.9778	14.0934			998.663	53.4514	53.7446	44.242	44.1889	34.3295	34.1371	24.974	24.6319	16.3148	15.8895	9.18957	9.20458	5.02484	4.97496				997.463	24.9692	23.5419	23.3076	21.9107	20.4874	19.5972	17.1422	16.5682	12.6423	12.5982	7.49597	8.51852	4.01147	5.03997
999.463	124.151	124.551	121.305	121.667	106.734	106.893	79.5173	79.5469	54.8339	54.6992	31.9326	31.9971	13.9832	14.0928			999.663	53.4443	53.7247	44.2462	44.1725	34.314	34.1244	24.9732	24.6228	16.3211	15.8836	9.16482	9.20117	5.01772	4.97312				998.463	24.8741	23.4599	23.2522	21.8344	20.4023	19.529	17.0835	16.5105	12.6035	12.5543	7.47311	8.48886	3.99218	5.02242
1000.46	124.15	124.545	121.29	121.662	106.734	106.889	79.5148	79.5434	54.8025	54.6969	31.9315	31.9957	13.9744	14.0922			1000.66	53.4348	53.7048	44.2466	44.1562	34.3045	34.1118	24.9643	24.6137	16.3132	15.8777	9.14412	9.19777	5.00823	4.97128				999.463	24.8122	23.3782	23.1832	21.7584	20.3319	19.461	17.0446	16.453	12.5463	12.5106	7.46334	8.45931	3.99022	5.00494
1001.46	124.151	124.54	121.278	121.656	106.708	106.884	79.4779	79.54	54.7672	54.6945	31.9261	31.9943	13.9579	14.0916			1001.66	53.4218	53.685	44.2221	44.1399	34.2999	34.0992	24.9607	24.6046	16.3047	15.8718	9.13073	9.19437	5.0037	4.96944
1002.46	124.169	124.535	121.272	121.651	106.686	106.879	79.4649	79.5365	54.7477	54.6921	31.9155	31.9929	13.9408	14.091			1002.66	53.4186	53.6651	44.2232	44.1235	34.2902	34.0866	24.9723	24.5955	16.3042	15.866	9.13092	9.19096	4.99201	4.9676
1003.46	124.164	124.529	121.304	121.646	106.677	106.875	79.4836	79.5331	54.7479	54.6898	31.9216	31.9915	13.9505	14.0903			1003.66	53.4028	53.6453	44.2343	44.1072	34.2926	34.074	24.9778	24.5864	16.2863	15.8601	9.14361	9.18756	4.986	4.96576
1004.46	124.173	124.524	121.31	121.641	106.702	106.87	79.4903	79.5296	54.7442	54.6874	31.9398	31.9901	13.9646	14.0897			1004.66	53.3848	53.6254	44.248	44.0909	34.2871	34.0614	24.9715	24.5773	16.2893	15.8542	9.16688	9.18417	4.98754	4.96393
1005.46	124.166	124.518	121.32	121.635	106.714	106.866	79.4915	79.5262	54.734	54.685	31.9481	31.9887	13.9672	14.0891			1005.66	53.3719	53.6056	44.2371	44.0746	34.2813	34.0488	24.9616	24.5682	16.2905	15.8484	9.18352	9.18077	4.97926	4.96209
1006.46	124.179	124.513	121.344	121.63	106.726	106.861	79.4951	79.5227	54.7377	54.6826	31.9538	31.9873	13.9603	14.0885			1006.66	53.3552	53.5857	44.2294	44.0583	34.2743	34.0362	24.9399	24.5591	16.2837	15.8425	9.18372	9.17737	4.95146	4.96026
1007.46	124.181	124.508	121.364	121.625	106.754	106.856	79.5231	79.5193	54.7545	54.6803	31.9692	31.986	13.9786	14.0879			1007.66	53.3225	53.5659	44.1988	44.042	34.2598	34.0236	24.925	24.55	16.2802	15.8366	9.19646	9.17398	4.92521	4.95842
1008.46	124.19	124.502	121.392	121.619	106.762	106.852	79.5418	79.5158	54.7719	54.6779	31.9777	31.9846	13.9871	14.0873			1008.66	53.3067	53.5461	44.1616	44.0257	34.2453	34.011	24.9189	24.5409	16.2733	15.8308	9.19208	9.17058	4.91077	4.95659
1009.46	124.21	124.497	121.378	121.614	106.749	106.847	79.5563	79.5124	54.7851	54.6755	32.0047	31.9832	13.9881	14.0867			1009.66	53.2745	53.5263	44.1491	44.0094	34.2418	33.9984	24.8971	24.5319	16.2802	15.8249	9.19981	9.16719	4.90205	4.95475
1010.46	124.188	124.491	121.368	121.609	106.725	106.842	79.5642	79.5089	54.7552	54.6732	32.0034	31.9818	13.9941	14.0861			1010.66	53.2609	53.5065	44.1073	43.9931	34.2393	33.9858	24.8833	24.5228	16.2796	15.8191	9.20726	9.1638	4.88846	4.95292
1011.46	124.186	124.486	121.38	121.604	106.72	106.838	79.5904	79.5055	54.7508	54.6708	32.0089	31.9804	14.0033	14.0855			1011.66	53.2423	53.4867	44.0818	43.9768	34.2219	33.9733	24.8778	24.5137	16.2826	15.8132	9.24172	9.16041	4.87457	4.95109
1012.46	124.18	124.481	121.382	121.598	106.726	106.833	79.6063	79.502	54.7653	54.6684	32.0424	31.979	14.0268	14.0848			1012.66	53.2528	53.4669	44.0849	43.9606	34.2235	33.9607	24.9018	24.5046	16.275	15.8074	9.28385	9.15702	4.89636	4.94926
1013.46	124.182	124.475	121.376	121.593	106.714	106.829	79.6107	79.4986	54.76	54.666	32.0487	31.9776	14.0223	14.0842			1013.66	53.2456	53.4471	44.0978	43.9443	34.2253	33.9481	24.9211	24.4956	16.3068	15.8015	9.33382	9.15363	4.92906	4.94742
1014.46	124.147	124.47	121.376	121.588	106.682	106.824	79.6028	79.4951	54.7339	54.6637	32.0507	31.9762	14.0311	14.0836			1014.66	53.2405	53.4274	44.0958	43.9281	34.2033	33.9356	24.9345	24.4865	16.3155	15.7957	9.35837	9.15025	4.95321	4.94559
1015.46	124.119	124.464	121.374	121.582	106.683	106.819	79.6148	79.4917	54.7358	54.6613	32.0436	31.9749	14.0369	14.083			1015.66	53.239	53.4076	44.0846	43.9118	34.1904	33.923	24.944	24.4775	16.3159	15.7898	9.38737	9.14686	4.97126	4.94376
1016.46	124.127	124.459	121.357	121.577	106.703	106.815	79.6436	79.4882	54.7428	54.6589	32.0518	31.9735	14.0265	14.0824			1016.66	53.2266	53.3878	44.079	43.8956	34.1875	33.9105	24.9592	24.4684	16.3155	15.784	9.38574	9.14348	4.9979	4.94194
1017.46	124.138	124.454	121.334	121.572	106.705	106.81	79.6417	79.4848	54.753	54.6566	32.0345	31.9721	14.0159	14.0818			1017.66	53.1934	53.3681	44.0606	43.8793	34.1744	33.8979	24.9642	24.4593	16.3168	15.7781	9.36138	9.1401	4.99595	4.94011
1018.46	124.139	124.448	121.308	121.567	106.697	106.805	79.6231	79.4813	54.7259	54.6542	32.0054	31.9707	13.9879	14.0812			1018.66	53.1557	53.3484	44.0394	43.8631	34.166	33.8854	24.9462	24.4503	16.3163	15.7723	9.34339	9.13671	4.97913	4.93828
1019.46	124.136	124.443	121.276	121.561	106.699	106.801	79.5985	79.4779	54.7108	54.6518	31.9797	31.9693	13.9712	14.0806			1019.66	53.1319	53.3286	44.0158	43.8469	34.1436	33.8729	24.9341	24.4413	16.3201	15.7665	9.33974	9.13333	4.95536	4.93645
1020.46	124.14	124.437	121.279	121.556	106.716	106.796	79.5954	79.4744	54.7134	54.6494	31.954	31.9679	13.9881	14.08			1020.66	53.139	53.3089	44.0017	43.8306	34.1591	33.8603	24.9245	24.4322	16.3227	15.7606	9.34973	9.12996	4.95273	4.93463
1021.46	124.15	124.432	121.286	121.551	106.735	106.791	79.5679	79.471	54.7022	54.6471	31.9618	31.9665	14.0162	14.0793			1021.66	53.1397	53.2892	44.0032	43.8144	34.1711	33.8478	24.9153	24.4232	16.3271	15.7548	9.33912	9.12658	4.94495	4.9328
1022.46	124.147	124.427	121.283	121.546	106.723	106.787	79.5261	79.4675	54.7264	54.6447	31.9595	31.9651	14.041	14.0787			1022.66	53.1141	53.2695	44.0046	43.7982	34.1725	33.8353	24.9118	24.4141	16.3406	15.749	9.33838	9.1232	4.93623	4.93098
1023.46	124.146	124.421	121.263	121.54	106.724	106.782	79.505	79.4641	54.7392	54.6423	31.9587	31.9638	14.0505	14.0781			1023.66	53.1033	53.2498	44.0053	43.782	34.1644	33.8228	24.9161	24.4051	16.3383	15.7432	9.32309	9.11983	4.91966	4.92915
1024.46	124.138	124.416	121.26	121.535	106.723	106.778	79.4946	79.4606	54.7389	54.64	31.9453	31.9624	14.0514	14.0775			1024.66	53.1259	53.2301	43.9979	43.7658	34.1727	33.8103	24.9118	24.3961	16.3313	15.7373	9.30772	9.11645	4.93317	4.92733
1025.46	124.129	124.41	121.25	121.53	106.704	106.773	79.4951	79.4572	54.7407	54.6376	31.9676	31.961	14.0442	14.0769			1025.66	53.1328	53.2104	43.9977	43.7496	34.1907	33.7977	24.9186	24.3871	16.3426	15.7315	9.29495	9.11308	4.9414	4.92551
1026.46	124.122	124.405	121.206	121.524	106.705	106.768	79.4843	79.4537	54.7248	54.6352	31.9731	31.9596	14.0338	14.0763			1026.66	53.0986	53.1907	43.991	43.7334	34.1564	33.7852	24.9222	24.378	16.3273	15.7257	9.25952	9.10971	4.92531	4.92368
1027.46	124.102	124.4	121.171	121.519	106.686	106.764	79.4719	79.4503	54.7124	54.6328	31.9551	31.9582	14.0239	14.0757			1027.66	53.0826	53.171	43.9872	43.7173	34.1437	33.7727	24.91	24.369	16.3133	15.7199	9.23388	9.10634	4.90058	4.92186
1028.46	124.109	124.394	121.174	121.514	106.693	106.759	79.4714	79.4468	54.695	54.6305	31.951	31.9568	14.023	14.0751			1028.66	53.0554	53.1513	43.9789	43.7011	34.1428	33.7602	24.9107	24.36	16.2912	15.7141	9.23329	9.10297	4.88149	4.92004
1029.46	124.109	124.389	121.182	121.509	106.692	106.754	79.4711	79.4434	54.6847	54.6281	31.9595	31.9554	14.0146	14.0745			1029.66	53.014	53.1317	43.9686	43.6849	34.1427	33.7478	24.8984	24.351	16.2813	15.7082	9.25054	9.0996	4.89666	4.91822
1030.46	124.103	124.383	121.195	121.503	106.677	106.75	79.4559	79.44	54.6669	54.6257	31.9641	31.9541	14.0162	14.0738			1030.66	52.9854	53.112	43.9588	43.6688	34.135	33.7353	24.8887	24.342	16.2559	15.7024	9.26208	9.09624	4.88892	4.9164
1031.46	124.085	124.378	121.219	121.498	106.68	106.745	79.4574	79.4365	54.6783	54.6234	31.9736	31.9527	14.0002	14.0732			1031.66	52.9673	53.0924	43.9508	43.6526	34.1378	33.7228	24.8809	24.333	16.2375	15.6966	9.25722	9.09287	4.88058	4.91458
1032.46	124.074	124.373	121.249	121.493	106.71	106.74	79.4677	79.4331	54.6802	54.621	31.9754	31.9513	14.012	14.0726			1032.66	52.9486	53.0727	43.9352	43.6365	34.1392	33.7103	24.8817	24.324	16.2279	15.6908	9.24797	9.08951	4.88203	4.91277
1033.46	124.075	124.367	121.285	121.488	106.741	106.736	79.5006	79.4296	54.7114	54.6186	32.0081	31.9499	14.0352	14.072			1033.66	52.9278	53.0531	43.9136	43.6203	34.107	33.6978	24.8873	24.315	16.2246	15.685	9.26202	9.08615	4.87978	4.91095
1034.46	124.059	124.362	121.275	121.482	106.75	106.731	79.5419	79.4262	54.7134	54.6163	32.0319	31.9485	14.0461	14.0714			1034.66	52.9139	53.0335	43.8808	43.6042	34.0858	33.6854	24.8862	24.306	16.2122	15.6792	9.25416	9.08278	4.87153	4.90913
1035.46	124.043	124.356	121.275	121.477	106.77	106.727	79.5487	79.4227	54.6974	54.6139	32.0463	31.9471	14.0608	14.0708			1035.66	52.9165	53.0138	43.8898	43.5881	34.0671	33.6729	24.8872	24.297	16.1932	15.6734	9.24406	9.07942	4.84117	4.90732
1036.46	124.034	124.351	121.272	121.472	106.781	106.722	79.579	79.4193	54.7179	54.6115	32.0597	31.9457	14.0924	14.0702			1036.66	52.8806	52.9942	43.8747	43.5719	34.0495	33.6605	24.8808	24.288	16.1851	15.6676	9.22925	9.07607	4.82323	4.9055
1037.46	124.045	124.346	121.268	121.467	106.794	106.717	79.6011	79.4158	54.7218	54.6092	32.0794	31.9444	14.1041	14.0696			1037.66	52.864	52.9746	43.8665	43.5558	34.0214	33.648	24.8744	24.279	16.1794	15.6618	9.23962	9.07271	4.79817	4.90369
1038.46	124.042	124.34	121.26	121.461	106.778	106.713	79.6153	79.4124	54.7379	54.6068	32.084	31.943	14.1	14.069			1038.66	52.8453	52.955	43.8705	43.5397	34.0145	33.6356	24.8507	24.27	16.1749	15.656	9.27317	9.06935	4.79123	4.90187
1039.46	124.044	124.335	121.259	121.456	106.773	106.708	79.6018	79.4089	54.7329	54.6044	32.0982	31.9416	14.0928	14.0684			1039.66	52.8506	52.9354	43.8764	43.5236	34.0015	33.6231	24.838	24.2611	16.1693	15.6502	9.29119	9.066	4.7796	4.90006
1040.46	124.054	124.329	121.27	121.451	106.771	106.703	79.5944	79.4055	54.7521	54.602	32.1084	31.9402	14.0945	14.0677			1040.66	52.8353	52.9159	43.8899	43.5075	33.9738	33.6107	24.8204	24.2521	16.1559	15.6444	9.29305	9.06264	4.7785	4.89825
1041.46	124.053	124.324	121.257	121.445	106.789	106.699	79.598	79.4021	54.7783	54.5997	32.1432	31.9388	14.1022	14.0671			1041.66	52.8071	52.8963	43.8884	43.4914	33.9652	33.5983	24.7825	24.2431	16.1636	15.6387	9.29482	9.05929	4.78941	4.89643
1042.46	124.067	124.319	121.265	121.44	106.812	106.694	79.594	79.3986	54.8123	54.5973	32.1707	31.9374	14.0993	14.0665			1042.66	52.823	52.8767	43.8604	43.4753	33.9427	33.5858	24.7484	24.2341	16.1847	15.6329	9.28331	9.05594	4.80662	4.89462
1043.46	124.065	124.313	121.292	121.435	106.815	106.69	79.6062	79.3952	54.8174	54.5949	32.2121	31.936	14.1122	14.0659			1043.66	52.8354	52.8572	43.8306	43.4592	33.9454	33.5734	24.7392	24.2252	16.1801	15.6271	9.29553	9.05259	4.81902	4.89281
1044.46	124.07	124.308	121.295	121.43	106.85	106.685	79.632	79.3917	54.8445	54.5926	32.2514	31.9347	14.1467	14.0653			1044.66	52.8243	52.8376	43.8118	43.4432	33.9544	33.561	24.7187	24.2162	16.1919	15.6213	9.30266	9.04924	4.82745	4.891
1045.46	124.058	124.302	121.302	121.424	106.87	106.68	79.6519	79.3883	54.8725	54.5902	32.2796	31.9333	14.1577	14.0647			1045.66	52.8192	52.8181	43.7773	43.4271	33.959	33.5486	24.7012	24.2073	16.188	15.6155	9.29762	9.04589	4.82235	4.88919
1046.46	124.063	124.297	121.306	121.419	106.896	106.676	79.66	79.3848	54.8874	54.5878	32.2961	31.9319	14.1612	14.0641			1046.66	52.831	52.7985	43.7466	43.411	33.9637	33.5362	24.7059	24.1983	16.1859	15.6097	9.3205	9.04255	4.80615	4.88738
1047.46	124.076	124.292	121.334	121.414	106.921	106.671	79.6914	79.3814	54.902	54.5855	32.2817	31.9305	14.1754	14.0635			1047.66	52.8155	52.779	43.7218	43.395	33.947	33.5237	24.7076	24.1893	16.1916	15.604	9.33337	9.0392	4.79073	4.88558
1048.46	124.075	124.286	121.348	121.409	106.931	106.666	79.7024	79.3779	54.8823	54.5831	32.278	31.9291	14.1924	14.0629			1048.66	52.787	52.7595	43.7115	43.3789	33.9379	33.5113	24.7106	24.1804	16.1727	15.5982	9.35646	9.03586	4.7722	4.88377
1049.46	124.071	124.281	121.321	121.403	106.949	106.662	79.7075	79.3745	54.8874	54.5807	32.2482	31.9277	14.1973	14.0623			1049.66	52.7694	52.7399	43.712	43.3629	33.9269	33.4989	24.7005	24.1715	16.1486	15.5924	9.35746	9.03251	4.77259	4.88196
1050.46	124.068	124.276	121.307	121.398	106.928	106.657	79.6955	79.3711	54.8842	54.5784	32.2037	31.9263	14.1791	14.0616			1050.66	52.755	52.7204	43.723	43.3468	33.9151	33.4866	24.7166	24.1625	16.1187	15.5867	9.37094	9.02917	4.7511	4.88016
1051.46	124.057	124.27	121.304	121.393	106.93	106.653	79.6979	79.3676	54.8727	54.576	32.1864	31.925	14.2016	14.061			1051.66	52.7582	52.7009	43.7386	43.3308	33.9086	33.4742	24.7339	24.1536	16.1221	15.5809	9.40907	9.02583	4.74478	4.87835
1052.46	124.051	124.265	121.302	121.388	106.925	106.648	79.7037	79.3642	54.8657	54.5736	32.1837	31.9236	14.2167	14.0604			1052.66	52.7493	52.6814	43.7236	43.3147	33.9068	33.4618	24.7511	24.1446	16.144	15.5751	9.42498	9.02249	4.76226	4.87655
1053.46	124.046	124.259	121.3	121.382	106.912	106.643	79.7081	79.3607	54.8685	54.5713	32.1863	31.9222	14.2201	14.0598			1053.66	52.7119	52.6619	43.715	43.2987	33.9088	33.4494	24.732	24.1357	16.1382	15.5694	9.43515	9.01916	4.78278	4.87474
1054.46	124.033	124.254	121.308	121.377	106.91	106.639	79.7065	79.3573	54.8679	54.5689	32.1855	31.9208	14.2072	14.0592			1054.66	52.696	52.6425	43.6966	43.2827	33.9099	33.437	24.7268	24.1268	16.1299	15.5636	9.44101	9.01582	4.78821	4.87294
1055.46	124.012	124.249	121.298	121.372	106.908	106.634	79.705	79.3538	54.8537	54.5665	32.1948	31.9194	14.193	14.0586			1055.66	52.6614	52.623	43.6822	43.2667	33.906	33.4247	24.7212	24.1179	16.1274	15.5579	9.44522	9.01248	4.80252	4.87114
1056.46	123.997	124.243	121.3	121.366	106.904	106.629	79.6719	79.3504	54.819	54.5642	32.1812	31.918	14.1802	14.058			1056.66	52.6445	52.6035	43.6649	43.2507	33.8793	33.4123	24.7055	24.1089	16.1471	15.5521	9.43791	9.00915	4.81351	4.86933
1057.46	123.978	124.238	121.278	121.361	106.876	106.625	79.662	79.347	54.7898	54.5618	32.1812	31.9167	14.161	14.0574			1057.66	52.6114	52.5841	43.6606	43.2347	33.8479	33.3999	24.6731	24.1	16.138	15.5463	9.40556	9.00582	4.80162	4.86753
1058.46	123.942	124.232	121.268	121.356	106.885	106.62	79.6361	79.3435	54.7834	54.5594	32.1654	31.9153	14.1555	14.0568			1058.66	52.5775	52.5646	43.6576	43.2187	33.7968	33.3876	24.6282	24.0911	16.1161	15.5406	9.36695	9.00249	4.79869	4.86573
1059.46	123.931	124.227	121.238	121.351	106.897	106.616	79.6455	79.3401	54.7662	54.5571	32.1469	31.9139	14.1649	14.0562			1059.66	52.5673	52.5452	43.6637	43.2027	33.7347	33.3752	24.6121	24.0822	16.1194	15.5348	9.34679	8.99916	4.78976	4.86393
1060.46	123.943	124.222	121.24	121.345	106.888	106.611	79.6668	79.3366	54.7569	54.5547	32.1371	31.9125	14.1515	14.0555			1060.66	52.5747	52.5257	43.6588	43.1867	33.6672	33.3629	24.5894	24.0733	16.1291	15.5291	9.35306	8.99583	4.79853	4.86213
1061.46	123.929	124.216	121.254	121.34	106.866	106.606	79.6778	79.3332	54.7646	54.5523	32.1519	31.9111	14.1494	14.0549			1061.66	52.5582	52.5063	43.6519	43.1708	33.6123	33.3505	24.5716	24.0644	16.1249	15.5234	9.32146	8.9925	4.78403	4.86033
1062.46	123.927	124.211	121.27	121.335	106.864	106.602	79.7022	79.3298	54.7832	54.55	32.1982	31.9097	14.1482	14.0543			1062.66	52.5371	52.4869	43.6432	43.1548	33.5783	33.3382	24.5592	24.0555	16.1183	15.5176	9.30934	8.98917	4.7619	4.85854
1063.46	123.921	124.205	121.29	121.33	106.885	106.597	79.6948	79.3263	54.7947	54.5476	32.1931	31.9083	14.1405	14.0537			1063.66	52.5417	52.4675	43.6364	43.1388	33.5612	33.3259	24.5769	24.0466	16.1204	15.5119	9.30577	8.98585	4.75788	4.85674
1064.46	123.915	124.2	121.303	121.324	106.863	106.592	79.6984	79.3229	54.7996	54.5452	32.215	31.907	14.1245	14.0531			1064.66	52.5619	52.448	43.6276	43.1229	33.5335	33.3135	24.5855	24.0377	16.1301	15.5061	9.31277	8.98252	4.76657	4.85494
1065.46	123.91	124.195	121.287	121.319	106.835	106.588	79.6469	79.3194	54.804	54.5429	32.2519	31.9056	14.0992	14.0525			1065.66	52.5622	52.4286	43.645	43.1069	33.5328	33.3012	24.5913	24.0288	16.139	15.5004	9.33168	8.9792	4.78736	4.85315
1066.46	123.904	124.189	121.274	121.314	106.811	106.583	79.6495	79.316	54.8079	54.5405	32.2574	31.9042	14.0903	14.0519			1066.66	52.5665	52.4093	43.635	43.091	33.5553	33.2889	24.599	24.0199	16.1263	15.4947	9.33477	8.97588	4.79437	4.85135
1067.46	123.909	124.184	121.256	121.309	106.804	106.579	79.6346	79.3125	54.795	54.5381	32.2613	31.9028	14.0886	14.0513			1067.66	52.5639	52.3899	43.6218	43.075	33.571	33.2766	24.6057	24.011	16.1211	15.4889	9.37941	8.97256	4.80021	4.84956
1068.46	123.924	124.178	121.246	121.303	106.819	106.574	79.6523	79.3091	54.7996	54.5358	32.269	31.9014	14.1039	14.0507			1068.66	52.5559	52.3705	43.6121	43.0591	33.5629	33.2643	24.5883	24.0021	16.114	15.4832	9.391	8.96924	4.80901	4.84776
1069.46	123.929	124.173	121.229	121.298	106.823	106.569	79.6548	79.3057	54.8133	54.5334	32.2815	31.9	14.1049	14.0501			1069.66	52.5202	52.3511	43.5883	43.0432	33.5575	33.252	24.5627	23.9932	16.0991	15.4775	9.40489	8.96592	4.80323	4.84597
1070.46	123.923	124.168	121.234	121.293	106.826	106.565	79.657	79.3022	54.8155	54.531	32.2845	31.8987	14.1187	14.0494			1070.66	52.4908	52.3317	43.562	43.0272	33.5745	33.2397	24.5608	23.9844	16.1034	15.4717	9.417	8.9626	4.78492	4.84418
1071.46	123.919	124.162	121.249	121.287	106.831	106.56	79.6515	79.2988	54.8301	54.5287	32.3076	31.8973	14.1346	14.0488			1071.66	52.4777	52.3124	43.54	43.0113	33.5752	33.2274	24.5793	23.9755	16.0873	15.466	9.39776	8.95929	4.78161	4.84238
1072.46	123.913	124.157	121.253	121.282	106.844	106.555	79.6525	79.2953	54.8409	54.5263	32.3588	31.8959	14.1453	14.0482			1072.66	52.4532	52.293	43.5066	42.9954	33.5521	33.2151	24.585	23.9666	16.0894	15.4603	9.35947	8.95597	4.76828	4.84059
[truncated: 127 more rows]

## Sheet: Figure 1d
				HpARI2						HpARI2_CCP1/2									HpARI2_CCP2/3
Molarity (M)
4.10293e-07			0	0	0	0			6.17223e-07	12.5806	10.6025	9.51023	8.87041				5.57712e-07	0.294181	0.923962	0.479567	0.099864
[truncated: 8 more rows]

## Sheet: Figure 2d
WT	N69	N70		LD	N152
[truncated: 3 more rows]

## Sheet: Figure 2e
				HpARI2-LD vs mIL33
[truncated: 1,062 more rows]

[truncated: 26 more sheets: Figure 3a Gels, Figure 3a SEC, Figure 3c, Figure 4a, Figure 4b, Supplementary Fig 1 SEC, Supplementary Fig 1 Gel, Supplementary Fig 2c, Supplementary Fig 2d SEC, Supplementary Fig 2d CD , Supplementary Fig 2e, Supplementary Fig 2f, Supplementary Fig 3a, Supplementary Fig 3b, Supplementary Fig 3c, Supplementary Fig 3d, Supplementary Fig 4, Supplementary Fig5b Left Panel, Supplementary Fig5b Central , Supplementary Fig5b gel …]
